# Supplementary material for: (E)-5-[(1,5-Dimethyl-3-oxo-2-phenyl-2,3-dihydro-1H-pyrazol-4-yl)imino­meth­yl]-2-methoxy­phenyl 4-bromo­benzene­sulfonate
Source: Acta Crystallogr Sect E Struct Rep Online. 2010 May 15;66(Pt 6):o1360. doi: 10.1107/S1600536810017198 (PMC2979573; doi:10.1107/S1600536810017198)
Supplement: Supplementary file 1 [file e-66-o1360-sup1.cif]

##############################################################################
###                                                                        ###
###        Electronic paper (Acta Crystallographica Section E)             ###
###                                                                        ###
##############################################################################
#                                                                            #
# This CIF contains the data in a paper accepted for publication in Acta     #
# Crystallographica Section E. It conforms to the requirements of Notes      #
# for Authors for Section E, and has been peer reviewed under the auspices   #
# of the IUCr Commission on Journals.                                        #
#                                                                            #
# Full details of the Crystallographic Information File format               #
# are given in the paper "The Crystallographic Information File (CIF):       #
# a New Standard Archive File for Crystallography" by S. R. Hall, F. H.      #
# Allen and I. D. Brown [Acta Cryst. (1991), A47, 655-685].                  #
#                                                                            #
# The current version of the core CIF dictionary is obtainable from          #
# ftp://ftp.iucr.org/pub/cif_core.dic. The current version number is 2.4.    #
#                                                                            #
# Software is freely available for graphical display of the structure(s) in  #
# this CIF.  For information consult the CIF home page http://www.iucr.org/  #
# cif/home.html                                                              #
#                                                                            #
# This file may be used for bona fide research purposes within the           #
# scientific community so long as proper attribution is given to the journal # 
# article from which it was obtained.                                        #
#                                                                            #
##############################################################################
                                             
data_I
_audit_creation_method     SHELXL-97
_chemical_name_systematic
;
(<i>E</i>)-5-[(1,5-Dimethyl-3-oxo-2-phenyl-2,3-dihydro-1<i>H</i>-pyrazol-4-
yl)iminomethyl]-2-methoxyphenyl 4-bromobenzenesulfonate
;
_chemical_name_common     ?
_chemical_formula_moiety     'C25 H22 Br N3 O5 S'
_chemical_formula_sum     'C25 H22 Br N3 O5 S'
_chemical_formula_iupac     'C25 H22 Br N3 O5 S'
_chemical_formula_weight     556.43
_chemical_melting_point     ?
_symmetry_cell_setting     'Monoclinic'
_symmetry_space_group_name_H-M     'P 21/c'
_symmetry_space_group_name_Hall     '-P 2ybc'
loop_
    _symmetry_equiv_pos_as_xyz
    'x, y, z'
    '-x, y+1/2, -z+1/2'
    '-x, -y, -z'
    'x, -y-1/2, z-1/2'
_cell_length_a     11.102(2)
_cell_length_b     10.336(2)
_cell_length_c     22.160(4)
_cell_angle_alpha     90.00
_cell_angle_beta     98.81(3)
_cell_angle_gamma     90.00
_cell_volume     2512.9(8)
_cell_formula_units_Z     4
_cell_measurement_reflns_used     1629
_cell_measurement_theta_min     2.18
_cell_measurement_theta_max     19.36
_cell_measurement_temperature     294(2)
_exptl_crystal_description     block
_exptl_crystal_colour     yellow
_exptl_crystal_size_max     0.24
_exptl_crystal_size_mid     0.20
_exptl_crystal_size_min     0.12
_exptl_crystal_density_diffrn     1.471
_exptl_crystal_density_meas     ?
_exptl_crystal_density_method     'not measured'
_exptl_crystal_F_000     1136
_exptl_absorpt_coefficient_mu     1.760
_exptl_absorpt_correction_type     multi-scan
_exptl_absorpt_process_details     '(SADABS; Sheldrick, 1996)'
_exptl_absorpt_correction_T_min     0.628
_exptl_absorpt_correction_T_max     0.810
_exptl_special_details
;
;
_diffrn_ambient_temperature     294(2)
_diffrn_radiation_type     MoK\a
_diffrn_radiation_wavelength     0.71073
_diffrn_radiation_source     'fine-focus sealed tube'
_diffrn_radiation_monochromator     graphite
_diffrn_measurement_device_type     'Bruker SMART APEX CCD'
_diffrn_measurement_method     '\f and \w scans'
_diffrn_detector_area_resol_mean     ?
_diffrn_reflns_number     12656
_diffrn_reflns_av_R_equivalents     0.0799
_diffrn_reflns_av_sigmaI/netI     0.1007
_diffrn_reflns_theta_min     1.86
_diffrn_reflns_theta_max     25.02
_diffrn_reflns_theta_full     25.02
_diffrn_measured_fraction_theta_max     0.999
_diffrn_measured_fraction_theta_full     0.999
_diffrn_reflns_limit_h_min     -8
_diffrn_reflns_limit_h_max     13
_diffrn_reflns_limit_k_min     -12
_diffrn_reflns_limit_k_max     11
_diffrn_reflns_limit_l_min     -26
_diffrn_reflns_limit_l_max     25
_diffrn_standards_number     0
_diffrn_standards_interval_count     ?
_diffrn_standards_interval_time     ?
_diffrn_standards_decay_%     ?
_refine_special_details
;
Refinement of <i>F</i>^2^ against ALL reflections. The weighted <i>R</i>-factor
wR and goodness of fit <i>S</i> are based on <i>F</i>^2^, conventional
<i>R</i>-factors <i>R</i> are based on <i>F</i>, with <i>F</i> set to zero for
negative <i>F</i>^2^. The threshold expression of <i>F</i>^2^ >
\s(<i>F</i>^2^) is used only for calculating <i>R</i>-factors(gt) etc. and is
not relevant to the choice of reflections for refinement. <i>R</i>-factors
based on <i>F</i>^2^ are statistically about twice as large as those based on
<i>F</i>, and <i>R</i>- factors based on ALL data will be even larger.
;
_reflns_number_total     4431
_reflns_number_gt     2007
_reflns_threshold_expression     I>2\s(I)
_refine_ls_structure_factor_coef     Fsqd
_refine_ls_matrix_type     full
_refine_ls_R_factor_all     0.1536
_refine_ls_R_factor_gt     0.0572
_refine_ls_wR_factor_gt     0.1236
_refine_ls_wR_factor_ref     0.1634
_refine_ls_goodness_of_fit_ref     0.997
_refine_ls_restrained_S_all     0.997
_refine_ls_number_reflns     4431
_refine_ls_number_parameters     320
_refine_ls_number_restraints     0
_refine_ls_hydrogen_treatment     constr
_refine_ls_weighting_scheme     calc
_refine_ls_weighting_details
         'calc w=1/[\s^2^(Fo^2^)+(0.0562P)^2^+2.7821P] where P=(Fo^2^+2Fc^2^)/3'
_atom_sites_solution_hydrogens     geom
_atom_sites_solution_primary     direct
_atom_sites_solution_secondary     difmap
_refine_ls_shift/su_max     0.000
_refine_ls_shift/su_mean     0.000
_refine_diff_density_max     0.980
_refine_diff_density_min     -0.824
_refine_ls_extinction_method     'SHELXL97 (Sheldrick, 2008)'
_refine_ls_extinction_coef     0.0027(4)
_refine_ls_extinction_expression
                                  'Fc^*^=kFc[1+0.001xFc^2^\l^3^/sin(2\q)]^-1/4^'
loop_
    _atom_type_symbol
    _atom_type_description
    _atom_type_scat_dispersion_real
    _atom_type_scat_dispersion_imag
    _atom_type_scat_source
    'C' 'C' 0.0033 0.0016
                         'International Tables Vol C Tables 4.2.6.8 and 6.1.1.4'
    'H' 'H' 0.0000 0.0000
                         'International Tables Vol C Tables 4.2.6.8 and 6.1.1.4'
    'N' 'N' 0.0061 0.0033
                         'International Tables Vol C Tables 4.2.6.8 and 6.1.1.4'
    'O' 'O' 0.0106 0.0060
                         'International Tables Vol C Tables 4.2.6.8 and 6.1.1.4'
    'S' 'S' 0.1246 0.1234
                         'International Tables Vol C Tables 4.2.6.8 and 6.1.1.4'
    'Br' 'Br' -0.2901 2.4595
                         'International Tables Vol C Tables 4.2.6.8 and 6.1.1.4'
_computing_data_collection     'SMART (Bruker, 1999)'
_computing_cell_refinement     'SAINT (Bruker, 1999)'
_computing_data_reduction     'SAINT (Bruker, 1999)'
_computing_structure_solution     'SHELXS97 (Sheldrick, 2008)'
_computing_structure_refinement     'SHELXL97 (Sheldrick, 2008)'
_computing_molecular_graphics     'SHELXTL (Sheldrick, 2008)'
_computing_publication_material     'SHELXTL (Sheldrick, 2008)'
loop_
    _atom_site_type_symbol
    _atom_site_label
    _atom_site_fract_x
    _atom_site_fract_y
    _atom_site_fract_z
    _atom_site_U_iso_or_equiv
    _atom_site_adp_type
    _atom_site_calc_flag
    _atom_site_refinement_flags
    _atom_site_occupancy
    _atom_site_disorder_assembly
    _atom_site_disorder_group
    Br Br1 -0.02396(8) -0.56145(7) 0.12388(5) 0.1174(5) Uani d . 1 . .
    S S1 -0.05698(13) 0.05809(14) 0.13190(8) 0.0487(4) Uani d . 1 . .
    N N1 0.3100(4) 0.3198(4) 0.0051(2) 0.0395(11) Uani d . 1 . .
    N N2 0.4162(4) 0.4909(4) -0.1195(2) 0.0452(12) Uani d . 1 . .
    N N3 0.3891(4) 0.5927(4) -0.0811(2) 0.0417(12) Uani d . 1 . .
    O O1 -0.1268(4) 0.1008(4) 0.1771(2) 0.0718(13) Uani d . 1 . .
    O O2 -0.0793(3) 0.1107(4) 0.07154(18) 0.0615(12) Uani d . 1 . .
    O O3 0.0813(3) 0.0930(3) 0.16212(16) 0.0422(9) Uani d . 1 . .
    O O4 0.2066(3) -0.1252(3) 0.19075(17) 0.0508(10) Uani d . 1 . .
    O O5 0.4261(3) 0.2660(3) -0.11424(18) 0.0584(11) Uani d . 1 . .
    C C1 -0.0754(5) -0.1852(6) 0.1783(3) 0.0611(18) Uani d . 1 . .
    H H1 -0.0927 -0.1440 0.2133 0.073 Uiso calc R 1 . .
    C C2 -0.0685(6) -0.3191(7) 0.1770(4) 0.070(2) Uani d . 1 . .
    H H2 -0.0824 -0.3682 0.2104 0.084 Uiso calc R 1 . .
    C C3 -0.0402(6) -0.3780(7) 0.1246(4) 0.071(2) Uani d . 1 . .
    C C4 -0.0228(6) -0.3070(7) 0.0741(4) 0.069(2) Uani d . 1 . .
    H H4 -0.0055 -0.3483 0.0392 0.083 Uiso calc R 1 . .
    C C5 -0.0314(5) -0.1730(6) 0.0759(3) 0.0566(17) Uani d . 1 . .
    H H5 -0.0200 -0.1240 0.0420 0.068 Uiso calc R 1 . .
    C C6 -0.0571(5) -0.1124(5) 0.1284(3) 0.0449(15) Uani d . 1 . .
    C C7 0.1760(4) 0.0594(5) 0.1284(2) 0.0356(13) Uani d . 1 . .
    C C8 0.2399(4) -0.0569(5) 0.1435(2) 0.0370(13) Uani d . 1 . .
    C C9 0.3316(5) -0.0897(5) 0.1096(3) 0.0421(14) Uani d . 1 . .
    H H9 0.3750 -0.1663 0.1178 0.050 Uiso calc R 1 . .
    C C10 0.3579(5) -0.0081(5) 0.0636(3) 0.0449(15) Uani d . 1 . .
    H H10 0.4177 -0.0331 0.0408 0.054 Uiso calc R 1 . .
    C C11 0.2986(4) 0.1100(5) 0.0501(2) 0.0379(13) Uani d . 1 . .
    C C12 0.2050(5) 0.1420(5) 0.0842(2) 0.0388(14) Uani d . 1 . .
    H H12 0.1628 0.2195 0.0767 0.047 Uiso calc R 1 . .
    C C13 0.2697(5) -0.2459(5) 0.2063(3) 0.0636(18) Uani d . 1 . .
    H H13A 0.2586 -0.3022 0.1714 0.095 Uiso calc R 1 . .
    H H13B 0.2374 -0.2863 0.2394 0.095 Uiso calc R 1 . .
    H H13C 0.3551 -0.2292 0.2184 0.095 Uiso calc R 1 . .
    C C14 0.3353(5) 0.1982(5) 0.0048(3) 0.0429(14) Uani d . 1 . .
    H H14 0.3779 0.1660 -0.0250 0.052 Uiso calc R 1 . .
    C C15 0.3472(4) 0.4037(5) -0.0382(2) 0.0361(13) Uani d . 1 . .
    C C16 0.3973(5) 0.3721(5) -0.0931(3) 0.0403(14) Uani d . 1 . .
    C C17 0.3399(5) 0.5359(5) -0.0341(2) 0.0406(14) Uani d . 1 . .
    C C18 0.2903(5) 0.6155(5) 0.0127(3) 0.0573(17) Uani d . 1 . .
    H H18A 0.2546 0.5597 0.0397 0.086 Uiso calc R 1 . .
    H H18B 0.2293 0.6736 -0.0072 0.086 Uiso calc R 1 . .
    H H18C 0.3550 0.6645 0.0357 0.086 Uiso calc R 1 . .
    C C19 0.3517(6) 0.7179(5) -0.1087(3) 0.0663(19) Uani d . 1 . .
    H H19A 0.2817 0.7063 -0.1394 0.099 Uiso calc R 1 . .
    H H19B 0.4173 0.7539 -0.1269 0.099 Uiso calc R 1 . .
    H H19C 0.3317 0.7757 -0.0778 0.099 Uiso calc R 1 . .
    C C20 0.4861(5) 0.5129(5) -0.1677(3) 0.0415(14) Uani d . 1 . .
    C C21 0.4518(5) 0.4494(5) -0.2229(3) 0.0518(16) Uani d . 1 . .
    H H21 0.3847 0.3944 -0.2280 0.062 Uiso calc R 1 . .
    C C22 0.5180(6) 0.4683(6) -0.2703(3) 0.0634(19) Uani d . 1 . .
    H H22 0.4958 0.4249 -0.3071 0.076 Uiso calc R 1 . .
    C C23 0.6173(7) 0.5514(7) -0.2633(3) 0.074(2) Uani d . 1 . .
    H H23 0.6601 0.5658 -0.2957 0.089 Uiso calc R 1 . .
    C C24 0.6519(6) 0.6123(6) -0.2083(3) 0.0669(19) Uani d . 1 . .
    H H24 0.7196 0.6664 -0.2034 0.080 Uiso calc R 1 . .
    C C25 0.5879(5) 0.5945(5) -0.1599(3) 0.0543(16) Uani d . 1 . .
    H H25 0.6121 0.6362 -0.1229 0.065 Uiso calc R 1 . .
loop_
    _atom_site_aniso_label
    _atom_site_aniso_U_11
    _atom_site_aniso_U_22
    _atom_site_aniso_U_33
    _atom_site_aniso_U_12
    _atom_site_aniso_U_13
    _atom_site_aniso_U_23
    Br1 0.1074(7) 0.0431(5) 0.1895(12) 0.0027(4) -0.0163(6) -0.0076(5)
    S1 0.0404(9) 0.0425(8) 0.0666(12) 0.0128(7) 0.0188(8) 0.0081(8)
    N1 0.038(3) 0.042(3) 0.040(3) -0.002(2) 0.007(2) 0.008(2)
    N2 0.054(3) 0.035(3) 0.053(3) 0.006(2) 0.027(3) 0.001(2)
    N3 0.050(3) 0.031(3) 0.046(3) 0.008(2) 0.013(2) 0.005(2)
    O1 0.063(3) 0.065(3) 0.099(4) 0.025(2) 0.048(3) 0.002(3)
    O2 0.057(3) 0.067(3) 0.060(3) 0.015(2) 0.006(2) 0.032(2)
    O3 0.041(2) 0.037(2) 0.052(3) 0.0062(16) 0.0158(18) -0.0046(18)
    O4 0.051(2) 0.047(2) 0.054(3) 0.0093(18) 0.010(2) 0.016(2)
    O5 0.074(3) 0.039(2) 0.068(3) 0.006(2) 0.031(2) -0.004(2)
    C1 0.058(4) 0.056(4) 0.073(5) 0.000(3) 0.020(4) 0.008(4)
    C2 0.062(5) 0.053(5) 0.093(6) -0.006(3) 0.005(4) 0.027(4)
    C3 0.049(4) 0.049(4) 0.107(7) 0.000(3) -0.012(4) -0.004(5)
    C4 0.060(5) 0.061(5) 0.081(6) 0.007(3) -0.007(4) -0.021(4)
    C5 0.046(4) 0.064(5) 0.055(5) 0.001(3) -0.008(3) -0.001(4)
    C6 0.039(3) 0.038(3) 0.057(4) 0.001(3) 0.006(3) 0.007(3)
    C7 0.039(3) 0.029(3) 0.039(3) 0.006(2) 0.005(3) -0.001(3)
    C8 0.036(3) 0.031(3) 0.043(4) -0.001(2) 0.003(3) 0.005(3)
    C9 0.039(3) 0.029(3) 0.057(4) 0.009(2) 0.003(3) -0.004(3)
    C10 0.041(3) 0.042(3) 0.056(4) 0.007(3) 0.019(3) -0.001(3)
    C11 0.034(3) 0.037(3) 0.044(4) -0.001(2) 0.009(3) 0.001(3)
    C12 0.040(3) 0.028(3) 0.047(4) 0.003(2) 0.004(3) 0.000(3)
    C13 0.069(4) 0.045(4) 0.076(5) 0.014(3) 0.009(3) 0.020(4)
    C14 0.040(4) 0.044(3) 0.048(4) 0.003(3) 0.017(3) 0.002(3)
    C15 0.030(3) 0.035(3) 0.044(4) 0.005(2) 0.007(3) -0.001(3)
    C16 0.039(3) 0.034(3) 0.049(4) 0.002(3) 0.010(3) 0.003(3)
    C17 0.041(3) 0.040(3) 0.040(4) 0.004(3) 0.003(3) 0.001(3)
    C18 0.066(4) 0.048(4) 0.061(4) 0.008(3) 0.016(3) -0.001(3)
    C19 0.085(5) 0.041(4) 0.078(5) 0.018(3) 0.029(4) 0.016(3)
    C20 0.043(4) 0.042(3) 0.040(4) 0.008(3) 0.009(3) 0.007(3)
    C21 0.052(4) 0.056(4) 0.048(4) 0.011(3) 0.009(3) 0.004(3)
    C22 0.074(5) 0.077(5) 0.040(4) 0.028(4) 0.010(4) 0.004(4)
    C23 0.082(5) 0.089(5) 0.061(5) 0.024(5) 0.040(4) 0.031(5)
    C24 0.060(4) 0.074(5) 0.071(5) -0.003(3) 0.023(4) 0.012(4)
    C25 0.057(4) 0.054(4) 0.054(4) -0.003(3) 0.016(3) 0.004(3)
_geom_special_details
;
All esds (except the esd in the dihedral angle between two l.s. planes) are
estimated using the full covariance matrix. The cell esds are taken into
account individually in the estimation of esds in distances, angles and
torsion angles; correlations between esds in cell parameters are only used
when they are defined by crystal symmetry. An approximate (isotropic)
treatment of cell esds is used for estimating esds involving l.s. planes.
;
loop_
    _geom_bond_atom_site_label_1
    _geom_bond_atom_site_label_2
    _geom_bond_site_symmetry_2
    _geom_bond_distance
    _geom_bond_publ_flag
    Br1 C3 . 1.905(7) ?
    S1 O1 . 1.427(4) ?
    S1 O2 . 1.430(4) ?
    S1 O3 . 1.619(4) ?
    S1 C6 . 1.764(6) ?
    N1 C14 . 1.287(6) ?
    N1 C15 . 1.403(6) ?
    N2 C16 . 1.390(6) ?
    N2 N3 . 1.414(6) ?
    N2 C20 . 1.433(7) ?
    N3 C17 . 1.378(6) ?
    N3 C19 . 1.464(6) ?
    O3 C7 . 1.423(6) ?
    O4 C8 . 1.359(6) ?
    O4 C13 . 1.446(6) ?
    O5 C16 . 1.253(6) ?
    C1 C6 . 1.378(8) ?
    C1 C2 . 1.386(8) ?
    C1 H1 . 0.9300 ?
    C2 C3 . 1.389(9) ?
    C2 H2 . 0.9300 ?
    C3 C4 . 1.375(9) ?
    C4 C5 . 1.389(8) ?
    C4 H4 . 0.9300 ?
    C5 C6 . 1.388(8) ?
    C5 H5 . 0.9300 ?
    C7 C12 . 1.374(7) ?
    C7 C8 . 1.410(6) ?
    C8 C9 . 1.397(7) ?
    C9 C10 . 1.388(7) ?
    C9 H9 . 0.9300 ?
    C10 C11 . 1.398(7) ?
    C10 H10 . 0.9300 ?
    C11 C12 . 1.415(7) ?
    C11 C14 . 1.461(7) ?
    C12 H12 . 0.9300 ?
    C13 H13A . 0.9600 ?
    C13 H13B . 0.9600 ?
    C13 H13C . 0.9600 ?
    C14 H14 . 0.9300 ?
    C15 C17 . 1.373(7) ?
    C15 C16 . 1.449(7) ?
    C17 C18 . 1.495(7) ?
    C18 H18A . 0.9600 ?
    C18 H18B . 0.9600 ?
    C18 H18C . 0.9600 ?
    C19 H19A . 0.9600 ?
    C19 H19B . 0.9600 ?
    C19 H19C . 0.9600 ?
    C20 C21 . 1.388(7) ?
    C20 C25 . 1.399(7) ?
    C21 C22 . 1.386(8) ?
    C21 H21 . 0.9300 ?
    C22 C23 . 1.387(9) ?
    C22 H22 . 0.9300 ?
    C23 C24 . 1.374(9) ?
    C23 H23 . 0.9300 ?
    C24 C25 . 1.386(8) ?
    C24 H24 . 0.9300 ?
    C25 H25 . 0.9300 ?
loop_
    _geom_angle_atom_site_label_1
    _geom_angle_atom_site_label_2
    _geom_angle_atom_site_label_3
    _geom_angle_site_symmetry_1
    _geom_angle_site_symmetry_3
    _geom_angle
    _geom_angle_publ_flag
    O1 S1 O2 . . 120.2(3) ?
    O1 S1 O3 . . 102.9(2) ?
    O2 S1 O3 . . 108.7(2) ?
    O1 S1 C6 . . 110.1(3) ?
    O2 S1 C6 . . 109.9(3) ?
    O3 S1 C6 . . 103.6(2) ?
    C14 N1 C15 . . 120.8(5) ?
    C16 N2 N3 . . 110.2(4) ?
    C16 N2 C20 . . 126.0(4) ?
    N3 N2 C20 . . 121.4(4) ?
    C17 N3 N2 . . 106.4(4) ?
    C17 N3 C19 . . 124.9(4) ?
    N2 N3 C19 . . 118.6(4) ?
    C7 O3 S1 . . 117.3(3) ?
    C8 O4 C13 . . 116.9(4) ?
    C6 C1 C2 . . 120.9(7) ?
    C6 C1 H1 . . 119.6 ?
    C2 C1 H1 . . 119.6 ?
    C1 C2 C3 . . 118.4(7) ?
    C1 C2 H2 . . 120.8 ?
    C3 C2 H2 . . 120.8 ?
    C4 C3 C2 . . 121.5(7) ?
    C4 C3 Br1 . . 119.9(6) ?
    C2 C3 Br1 . . 118.5(6) ?
    C3 C4 C5 . . 119.3(7) ?
    C3 C4 H4 . . 120.3 ?
    C5 C4 H4 . . 120.3 ?
    C6 C5 C4 . . 119.8(6) ?
    C6 C5 H5 . . 120.1 ?
    C4 C5 H5 . . 120.1 ?
    C1 C6 C5 . . 120.0(6) ?
    C1 C6 S1 . . 120.6(5) ?
    C5 C6 S1 . . 119.3(5) ?
    C12 C7 C8 . . 122.4(5) ?
    C12 C7 O3 . . 119.6(4) ?
    C8 C7 O3 . . 117.9(4) ?
    O4 C8 C9 . . 126.5(5) ?
    O4 C8 C7 . . 116.1(5) ?
    C9 C8 C7 . . 117.4(5) ?
    C10 C9 C8 . . 120.0(5) ?
    C10 C9 H9 . . 120.0 ?
    C8 C9 H9 . . 120.0 ?
    C9 C10 C11 . . 122.9(5) ?
    C9 C10 H10 . . 118.6 ?
    C11 C10 H10 . . 118.6 ?
    C10 C11 C12 . . 116.8(5) ?
    C10 C11 C14 . . 121.4(5) ?
    C12 C11 C14 . . 121.8(5) ?
    C7 C12 C11 . . 120.4(5) ?
    C7 C12 H12 . . 119.8 ?
    C11 C12 H12 . . 119.8 ?
    O4 C13 H13A . . 109.5 ?
    O4 C13 H13B . . 109.5 ?
    H13A C13 H13B . . 109.5 ?
    O4 C13 H13C . . 109.5 ?
    H13A C13 H13C . . 109.5 ?
    H13B C13 H13C . . 109.5 ?
    N1 C14 C11 . . 121.4(5) ?
    N1 C14 H14 . . 119.3 ?
    C11 C14 H14 . . 119.3 ?
    C17 C15 N1 . . 122.9(5) ?
    C17 C15 C16 . . 108.3(5) ?
    N1 C15 C16 . . 128.7(4) ?
    O5 C16 N2 . . 123.5(5) ?
    O5 C16 C15 . . 131.6(5) ?
    N2 C16 C15 . . 104.8(4) ?
    C15 C17 N3 . . 109.9(5) ?
    C15 C17 C18 . . 128.7(5) ?
    N3 C17 C18 . . 121.4(5) ?
    C17 C18 H18A . . 109.5 ?
    C17 C18 H18B . . 109.5 ?
    H18A C18 H18B . . 109.5 ?
    C17 C18 H18C . . 109.5 ?
    H18A C18 H18C . . 109.5 ?
    H18B C18 H18C . . 109.5 ?
    N3 C19 H19A . . 109.5 ?
    N3 C19 H19B . . 109.5 ?
    H19A C19 H19B . . 109.5 ?
    N3 C19 H19C . . 109.5 ?
    H19A C19 H19C . . 109.5 ?
    H19B C19 H19C . . 109.5 ?
    C21 C20 C25 . . 120.1(5) ?
    C21 C20 N2 . . 118.4(5) ?
    C25 C20 N2 . . 121.5(5) ?
    C22 C21 C20 . . 119.7(6) ?
    C22 C21 H21 . . 120.2 ?
    C20 C21 H21 . . 120.2 ?
    C21 C22 C23 . . 120.5(6) ?
    C21 C22 H22 . . 119.7 ?
    C23 C22 H22 . . 119.7 ?
    C24 C23 C22 . . 119.4(6) ?
    C24 C23 H23 . . 120.3 ?
    C22 C23 H23 . . 120.3 ?
    C23 C24 C25 . . 121.3(6) ?
    C23 C24 H24 . . 119.4 ?
    C25 C24 H24 . . 119.4 ?
    C24 C25 C20 . . 119.0(6) ?
    C24 C25 H25 . . 120.5 ?
    C20 C25 H25 . . 120.5 ?
loop_
    _geom_torsion_atom_site_label_1
    _geom_torsion_atom_site_label_2
    _geom_torsion_atom_site_label_3
    _geom_torsion_atom_site_label_4
    _geom_torsion_site_symmetry_1
    _geom_torsion_site_symmetry_2
    _geom_torsion_site_symmetry_3
    _geom_torsion_site_symmetry_4
    _geom_torsion
    _geom_torsion_publ_flag
    C16 N2 N3 C17 . . . . -6.8(5) ?
    C20 N2 N3 C17 . . . . -170.1(5) ?
    C16 N2 N3 C19 . . . . -154.0(5) ?
    C20 N2 N3 C19 . . . . 42.7(7) ?
    O1 S1 O3 C7 . . . . 178.7(3) ?
    O2 S1 O3 C7 . . . . -52.8(4) ?
    C6 S1 O3 C7 . . . . 64.0(4) ?
    C6 C1 C2 C3 . . . . 1.2(10) ?
    C1 C2 C3 C4 . . . . -1.9(10) ?
    C1 C2 C3 Br1 . . . . 177.4(5) ?
    C2 C3 C4 C5 . . . . 1.2(10) ?
    Br1 C3 C4 C5 . . . . -178.1(4) ?
    C3 C4 C5 C6 . . . . 0.2(9) ?
    C2 C1 C6 C5 . . . . 0.1(9) ?
    C2 C1 C6 S1 . . . . -176.2(5) ?
    C4 C5 C6 C1 . . . . -0.8(8) ?
    C4 C5 C6 S1 . . . . 175.5(4) ?
    O1 S1 C6 C1 . . . . -25.1(6) ?
    O2 S1 C6 C1 . . . . -159.7(4) ?
    O3 S1 C6 C1 . . . . 84.3(5) ?
    O1 S1 C6 C5 . . . . 158.6(4) ?
    O2 S1 C6 C5 . . . . 24.0(5) ?
    O3 S1 C6 C5 . . . . -91.9(5) ?
    S1 O3 C7 C12 . . . . 84.6(5) ?
    S1 O3 C7 C8 . . . . -97.6(5) ?
    C13 O4 C8 C9 . . . . -2.1(7) ?
    C13 O4 C8 C7 . . . . 179.0(4) ?
    C12 C7 C8 O4 . . . . 175.9(5) ?
    O3 C7 C8 O4 . . . . -1.8(7) ?
    C12 C7 C8 C9 . . . . -3.1(7) ?
    O3 C7 C8 C9 . . . . 179.2(4) ?
    O4 C8 C9 C10 . . . . -178.0(5) ?
    C7 C8 C9 C10 . . . . 0.9(7) ?
    C8 C9 C10 C11 . . . . 1.9(8) ?
    C9 C10 C11 C12 . . . . -2.5(8) ?
    C9 C10 C11 C14 . . . . 175.0(5) ?
    C8 C7 C12 C11 . . . . 2.5(8) ?
    O3 C7 C12 C11 . . . . -179.8(4) ?
    C10 C11 C12 C7 . . . . 0.3(7) ?
    C14 C11 C12 C7 . . . . -177.2(5) ?
    C15 N1 C14 C11 . . . . 179.2(4) ?
    C10 C11 C14 N1 . . . . -158.1(5) ?
    C12 C11 C14 N1 . . . . 19.3(8) ?
    C14 N1 C15 C17 . . . . -169.3(5) ?
    C14 N1 C15 C16 . . . . 11.0(8) ?
    N3 N2 C16 O5 . . . . -172.4(5) ?
    C20 N2 C16 O5 . . . . -10.1(9) ?
    N3 N2 C16 C15 . . . . 4.5(5) ?
    C20 N2 C16 C15 . . . . 166.9(5) ?
    C17 C15 C16 O5 . . . . 175.9(6) ?
    N1 C15 C16 O5 . . . . -4.3(9) ?
    C17 C15 C16 N2 . . . . -0.6(6) ?
    N1 C15 C16 N2 . . . . 179.1(5) ?
    N1 C15 C17 N3 . . . . 176.6(4) ?
    C16 C15 C17 N3 . . . . -3.6(6) ?
    N1 C15 C17 C18 . . . . -2.3(9) ?
    C16 C15 C17 C18 . . . . 177.5(5) ?
    N2 N3 C17 C15 . . . . 6.3(6) ?
    C19 N3 C17 C15 . . . . 150.8(5) ?
    N2 N3 C17 C18 . . . . -174.7(5) ?
    C19 N3 C17 C18 . . . . -30.1(8) ?
    C16 N2 C20 C21 . . . . 59.0(7) ?
    N3 N2 C20 C21 . . . . -140.4(5) ?
    C16 N2 C20 C25 . . . . -120.0(6) ?
    N3 N2 C20 C25 . . . . 40.6(7) ?
    C25 C20 C21 C22 . . . . -0.7(8) ?
    N2 C20 C21 C22 . . . . -179.7(5) ?
    C20 C21 C22 C23 . . . . -0.8(9) ?
    C21 C22 C23 C24 . . . . 1.9(9) ?
    C22 C23 C24 C25 . . . . -1.5(10) ?
    C23 C24 C25 C20 . . . . 0.0(9) ?
    C21 C20 C25 C24 . . . . 1.1(8) ?
    N2 C20 C25 C24 . . . . -179.9(5) ?
loop_
    _geom_hbond_atom_site_label_D
    _geom_hbond_atom_site_label_H
    _geom_hbond_atom_site_label_A
    _geom_hbond_site_symmetry_A
    _geom_hbond_distance_DH
    _geom_hbond_distance_HA
    _geom_hbond_distance_DA
    _geom_hbond_angle_DHA
    _geom_hbond_publ_flag
    C14 H14 O5 . 0.93 2.36 3.046(7) 130 yes
    C9 H9 O5 3_655 0.93 2.45 3.238(6) 143 yes
data_global
_journal_date_recd_electronic     2010-05-10
_journal_date_accepted     2010-05-11
_journal_name_full     'Acta Crystallographica, Section E'
_journal_year     2010
_journal_volume     66
_journal_issue      6
_journal_page_first     o1360
_journal_page_last     o1360
_journal_paper_category     QO
_journal_coeditor_code     HB5442
_publ_contact_author_name     " Yao, Jing-Xia "
_publ_contact_author_address
;
'College of Sciences
Tianjin University of Science and Technology
Tianjin 300457
People's Republic of China'
;
_publ_contact_author_email     yao_jingxia@163.com
_publ_contact_author_fax     '086(022)23001002'
_publ_contact_author_phone     '086(022)60270087'
_publ_section_title
;\
(<i>E</i>)-5-[(1,5-Dimethyl-3-oxo-2-phenyl-2,3-dihydro-1<i>H</i>-pyrazol-4-yl)\
iminomethyl]-2-methoxyphenyl 4-bromobenzenesulfonate
;
loop_
    _publ_author_name
    _publ_author_address
    "Guo, Min-Jie"
;
College of Sciences
Tianjin University of Science and Technology
Tianjin 300457
People's Republic of China
;
    "Chen, Xin"
;
College of Sciences
Tianjin University of Science and Technology
Tianjin 300457
People's Republic of China
;
    "Yao, Jing-Xia"
;
College of Sciences
Tianjin University of Science and Technology
Tianjin 300457
People's Republic of China
;
