# Supplementary material for: (E)-5-[(1,5-Dimethyl-3-oxo-2-phenyl-2,3-dihydro-1H-pyrazol-4-yl)imino­meth­yl]-2-methoxy­phenyl 4-bromo­benzene­sulfonate
Source: Acta Crystallogr Sect E Struct Rep Online. 2010 May 15;66(Pt 6):o1360. doi: 10.1107/S1600536810017198 (PMC2979573; doi:10.1107/S1600536810017198)
Supplement: Supplementary file 2 [file e-66-o1360-Isup2.hkl]

# 
# h,k,l, Fc-squared, Fo-squared, sigma(Fo-squared) and status flag 
# 
data_I
_shelx_title ' 71015A in P2(1)/c' 
_shelx_refln_list_code          4 
_shelx_F_calc_maximum      420.76 
_exptl_crystal_F_000      1136.00 
_reflns_d_resolution_high  0.8404 
 
loop_ 
 _symmetry_equiv_pos_as_xyz 
 'x, y, z' 
 '-x, y+1/2, -z+1/2' 
 '-x, -y, -z' 
 'x, -y-1/2, z-1/2' 
 
_cell_length_a    11.1022 
_cell_length_b    10.3358 
_cell_length_c    22.1597 
_cell_angle_alpha  90.000 
_cell_angle_beta   98.807 
_cell_angle_gamma  90.000 
 
_shelx_F_squared_multiplier     1.000 
 
loop_ 
 _refln_index_h 
 _refln_index_k 
 _refln_index_l 
 _refln_F_squared_calc 
 _refln_F_squared_meas 
 _refln_F_squared_sigma 
 _refln_observed_status 
   2   0   0    33861.29    36144.07    906.28 o 
   3   0   0    73505.05    80886.34   2009.23 o 
   4   0   0       94.34       31.54     30.28 o 
   5   0   0     1637.37     1404.95     80.29 o 
   6   0   0       13.34      -29.17     42.25 o 
   7   0   0     2604.99     2719.71    133.92 o 
   8   0   0     1519.29     1532.37    106.26 o 
   9   0   0      245.18      292.84     90.52 o 
  10   0   0      139.98      121.68     60.93 o 
  11   0   0      282.61      132.55     65.09 o 
  12   0   0        3.87       54.98     79.78 o 
  13   0   0       35.77       44.16     81.76 o 
   1   1   0      537.91      554.67     23.87 o 
   2   1   0     1131.84     1178.91     22.07 o 
   3   1   0     7158.33     6944.61    142.82 o 
   4   1   0       33.83       47.10     12.28 o 
   5   1   0       17.13       20.04     13.22 o 
   6   1   0        3.20      -20.04     14.16 o 
   7   1   0      288.25      340.80     56.57 o 
   8   1   0        1.41      -10.48     33.82 o 
   9   1   0      456.62      502.79     55.71 o 
  10   1   0       13.34      -35.55     52.94 o 
  11   1   0        9.16      -17.08     51.82 o 
  12   1   0        0.12      -43.53     45.59 o 
  13   1   0       12.58      -18.46     56.68 o 
   0   2   0    34897.14    36920.63    880.04 o 
   1   2   0      848.26      916.13     22.89 o 
   2   2   0    17018.09    17221.76    216.79 o 
   3   2   0      502.34      470.70     15.93 o 
   4   2   0      568.41      505.99     17.32 o 
   5   2   0      886.05      791.08     21.86 o 
   6   2   0      356.74      360.05     26.76 o 
   7   2   0      456.36      618.51     47.92 o 
   8   2   0       46.15      -18.43     33.11 o 
   9   2   0      157.99      191.43     46.58 o 
  10   2   0      136.48       66.47     67.96 o 
  11   2   0       24.82      -27.11     52.06 o 
  12   2   0        2.56      -65.47     82.30 o 
   1   3   0      503.49      510.76     21.68 o 
   2   3   0     6775.58     6914.00     99.11 o 
   3   3   0     2170.93     2098.24     48.69 o 
   4   3   0     3339.79     3266.78     51.34 o 
   5   3   0     3556.03     3546.11     56.41 o 
   6   3   0     1274.88     1177.75     30.83 o 
   7   3   0     1098.15     1119.99     54.52 o 
   8   3   0      269.61      280.03     44.68 o 
   9   3   0      365.94      282.14     50.31 o 
  10   3   0      513.31      578.18     82.91 o 
  11   3   0        3.69       25.91     75.99 o 
  12   3   0       74.07       91.36     79.96 o 
   0   4   0     7876.26     7834.18    213.41 o 
   1   4   0     9663.48     9817.92    136.39 o 
   2   4   0      616.88      686.64     26.52 o 
   3   4   0      898.72      902.39     30.60 o 
   4   4   0      496.19      508.15     39.53 o 
   5   4   0       30.51       -2.06     16.31 o 
   6   4   0      134.66      111.12     20.49 o 
   7   4   0      374.17      436.74     61.19 o 
   8   4   0      317.01      388.78    104.01 o 
   9   4   0       15.62       22.49     56.37 o 
  10   4   0      178.89      259.04     83.57 o 
  11   4   0       55.21       60.27     71.88 o 
  12   4   0      111.95      -13.71     86.15 o 
   1   5   0     3178.59     3488.04     64.96 o 
   2   5   0      968.82      946.36     34.41 o 
   3   5   0     1381.59     1446.17     47.54 o 
   4   5   0    11230.85    11192.36    225.58 o 
   5   5   0     3130.70     3027.33     66.58 o 
   6   5   0     3400.26     3366.73     83.79 o 
   7   5   0     1312.31     1297.00     58.78 o 
   8   5   0      341.18      355.90     67.68 o 
   9   5   0      661.36      617.33     85.58 o 
  10   5   0       79.79       15.97     73.50 o 
  11   5   0        0.58       30.78     74.01 o 
   0   6   0    10715.78    10140.79    237.36 o 
   1   6   0     3048.19     2625.09     65.56 o 
   2   6   0     1283.18      994.08     38.20 o 
   3   6   0     2105.63     2006.59     61.89 o 
   4   6   0       30.77       -8.55     24.42 o 
   5   6   0      273.10      322.85     34.70 o 
   6   6   0       53.50       43.80     56.23 o 
   7   6   0       31.19       11.79     37.21 o 
   8   6   0        0.40        9.48     55.39 o 
   9   6   0       45.72       27.21     66.50 o 
  10   6   0      131.22        4.60    127.17 o 
  11   6   0        1.42       -1.29     86.41 o 
   1   7   0       69.71       48.95     31.22 o 
   2   7   0       21.42       32.55     25.97 o 
   3   7   0      592.37      670.85     43.96 o 
   4   7   0      236.16      247.90     36.03 o 
   5   7   0      321.03      380.94     42.11 o 
   6   7   0      448.67      475.27     49.44 o 
   7   7   0      109.23       58.61     43.49 o 
   8   7   0        2.56      -26.99     62.18 o 
   9   7   0       40.19      -34.88     67.60 o 
  10   7   0        0.94     -111.18     74.12 o 
   0   8   0     2289.76     2130.71    124.34 o 
   1   8   0     6532.65     6146.66    159.30 o 
   2   8   0     3111.21     2995.28    142.05 o 
   3   8   0     2453.04     2309.66     66.24 o 
   4   8   0     1257.09     1198.26     54.06 o 
   5   8   0      157.70       86.89     37.11 o 
   6   8   0      473.72      527.10     51.04 o 
   7   8   0        7.05      -36.97     47.95 o 
   8   8   0       29.23       91.54     69.06 o 
   9   8   0        4.69      -38.40     72.99 o 
   1   9   0       34.50       91.64     47.42 o 
   2   9   0        2.16      -18.75     46.08 o 
   3   9   0       93.51       60.96     40.51 o 
   4   9   0      201.83      240.35     59.01 o 
   5   9   0       28.49      -22.44     38.27 o 
   6   9   0      120.86      121.08     53.37 o 
   7   9   0        5.52      -62.85     52.46 o 
   8   9   0      282.93      224.82     85.21 o 
   0  10   0      125.33      153.74     80.42 o 
   1  10   0     1257.69     1405.36     97.75 o 
   2  10   0      394.67      486.22     71.26 o 
   3  10   0        7.04      -26.51     51.15 o 
   4  10   0     1110.75     1111.90    104.16 o 
   5  10   0      521.51      525.47     62.52 o 
   6  10   0        1.47      -26.53     64.21 o 
   7  10   0        7.76        1.29     59.83 o 
   1  11   0       33.76       50.34     57.82 o 
   2  11   0       49.35      109.33    101.54 o 
   3  11   0      253.42      149.42     66.00 o 
   4  11   0      651.58      788.34     91.46 o 
   5  11   0      451.36      521.02     71.09 o 
   0  12   0       25.81       -7.25     85.93 o 
   1  12   0       63.77       43.12     65.67 o 
   2  12   0        0.53       40.58     69.67 o 
 -13   1   1      272.90      272.62     63.12 o 
 -12   1   1       59.06      127.92     62.32 o 
 -11   1   1      148.12      148.30     54.53 o 
 -10   1   1        0.81      -30.89     43.96 o 
  -9   1   1       33.13       60.46     40.54 o 
  -8   1   1      790.96      870.10     65.36 o 
  -7   1   1      580.93      643.86     47.66 o 
  -6   1   1       64.77       44.01     16.65 o 
  -5   1   1      945.16      837.96     32.25 o 
  -4   1   1     3694.89     3248.70     49.82 o 
  -3   1   1    10867.33    10415.83    121.57 o 
  -2   1   1     8722.24     8218.48    106.84 o 
  -1   1   1    15800.63    16526.36    282.66 o 
   0   1   1     2026.69     1862.27     54.61 o 
   1   1   1       64.53       61.05      9.51 o 
   2   1   1     3708.83     3634.46     52.28 o 
   3   1   1     5688.12     5579.05     70.08 o 
   4   1   1      105.57      116.55     21.24 o 
   5   1   1     7495.67     7185.46    106.54 o 
   6   1   1     3660.65     3455.36     62.92 o 
   7   1   1     5024.31     4663.46    107.50 o 
   8   1   1     1052.25     1079.72     61.42 o 
   9   1   1      279.59      319.97     49.50 o 
  10   1   1      555.54      549.53     63.16 o 
  11   1   1       83.61       13.51     45.35 o 
  12   1   1      177.41      153.93     70.49 o 
 -12   2   1      111.07       48.44     79.83 o 
 -11   2   1      173.67      236.99     58.53 o 
 -10   2   1        1.09       -9.29     41.08 o 
  -9   2   1      315.17      392.85     51.26 o 
  -8   2   1     1187.45     1196.79     58.44 o 
  -7   2   1      349.67      412.76     60.11 o 
  -6   2   1     1592.77     1433.58     39.92 o 
  -5   2   1     4854.61     4707.09     66.48 o 
  -4   2   1     1509.48     1398.90     27.96 o 
  -3   2   1     1738.10     1757.33     34.78 o 
  -2   2   1      101.51      124.06     12.64 o 
  -1   2   1      480.30      502.21     16.30 o 
   0   2   1      733.64      723.50     25.98 o 
   1   2   1     1122.40     1143.06     27.90 o 
   2   2   1      991.47     1083.21     25.41 o 
   3   2   1    12062.86    12010.24    140.96 o 
   4   2   1      448.07      437.35     17.80 o 
   5   2   1     2500.75     2373.02     52.50 o 
   6   2   1      552.16      497.14     53.54 o 
   7   2   1      135.50      230.37     44.23 o 
   8   2   1        5.34       62.76     40.62 o 
   9   2   1      107.04       -2.89     39.43 o 
  10   2   1       35.27       42.35     47.83 o 
  11   2   1      233.36      266.86     64.49 o 
  12   2   1       18.93       72.87     77.82 o 
 -12   3   1       14.48      -28.24     69.17 o 
 -11   3   1        3.80       -4.38     65.48 o 
 -10   3   1        0.13      -29.45     54.24 o 
  -9   3   1        0.13      -12.84     46.51 o 
  -8   3   1       12.89      -22.52     35.09 o 
  -7   3   1       10.51        4.75     28.88 o 
  -6   3   1      525.14      542.27     24.34 o 
  -5   3   1       27.71        0.77     18.40 o 
  -4   3   1      204.82      196.75     18.14 o 
  -3   3   1      927.29      940.02     27.38 o 
  -2   3   1     1348.08     1260.56     54.60 o 
  -1   3   1     1826.42     1768.34     43.64 o 
   0   3   1      284.88      330.06     26.41 o 
   1   3   1     1448.95     1519.55     32.96 o 
   2   3   1      766.18      858.96     25.69 o 
   3   3   1       16.08        5.86     13.41 o 
   4   3   1      800.08      800.88     24.07 o 
   5   3   1      224.98      243.68     19.37 o 
   6   3   1       10.07        5.24     15.99 o 
   7   3   1        2.54       -6.09     32.44 o 
   8   3   1       16.32        7.99     36.03 o 
   9   3   1      623.62      606.60     60.49 o 
  10   3   1      117.45      161.56     66.67 o 
  11   3   1        5.78       59.87    124.32 o 
  12   3   1       52.27       64.51     83.48 o 
 -12   4   1       65.86       19.74     86.64 o 
 -11   4   1      240.57      272.30     82.87 o 
 -10   4   1      111.81      146.50    102.57 o 
  -9   4   1      249.21      276.32     68.56 o 
  -8   4   1     3061.93     2823.01    114.81 o 
  -7   4   1     1176.78     1226.17     72.76 o 
  -6   4   1      474.97      593.44     29.67 o 
  -5   4   1     5110.56     4856.49     73.14 o 
  -4   4   1     2068.87     2013.99     47.50 o 
  -3   4   1     5107.38     5138.03     84.14 o 
  -2   4   1      587.28      568.37     24.64 o 
  -1   4   1      122.18      114.38     19.89 o 
   0   4   1      970.78     1015.03     26.07 o 
   1   4   1      411.83      408.63     23.35 o 
   2   4   1      237.87      247.67     21.18 o 
   3   4   1     4088.35     3872.69     69.45 o 
   4   4   1      780.48      757.93     33.48 o 
   5   4   1     1749.81     1593.82     37.29 o 
   6   4   1      374.56      353.18     46.30 o 
   7   4   1        5.91      -18.32     29.30 o 
   8   4   1        1.02       22.00     48.43 o 
   9   4   1      244.93      208.54     65.42 o 
  10   4   1       36.95      -28.85     81.36 o 
  11   4   1      436.20      353.66     81.01 o 
  12   4   1        2.22      -61.88     80.57 o 
 -11   5   1        0.44      -92.80    185.57 o 
 -10   5   1       19.34       20.68     75.60 o 
  -9   5   1       17.26      -55.60     54.89 o 
  -8   5   1      665.55      670.52     79.34 o 
  -7   5   1       13.36      -19.96     33.18 o 
  -6   5   1        4.93        5.15     24.56 o 
  -5   5   1      459.69      515.46     36.35 o 
  -4   5   1      196.20      255.30     27.04 o 
  -3   5   1     2653.56     2564.88     61.52 o 
  -2   5   1      142.69      134.64     22.92 o 
  -1   5   1      424.87      602.79     30.36 o 
   0   5   1      433.60      541.48     25.09 o 
   1   5   1      302.23      499.68     29.38 o 
   2   5   1      687.15      685.40     33.31 o 
   3   5   1       58.93       16.04     20.29 o 
   4   5   1        4.19       -6.07     20.57 o 
   5   5   1     2081.09     1942.07     51.88 o 
   6   5   1      716.41      726.24     37.54 o 
   7   5   1       50.04       52.83     36.37 o 
   8   5   1      350.73      446.65     69.87 o 
   9   5   1       59.43       54.96     65.12 o 
  10   5   1       45.82       -9.11     64.36 o 
  11   5   1      115.12       42.89     80.54 o 
 -11   6   1        0.84     -125.22     83.48 o 
 -10   6   1      304.96      248.57     81.95 o 
  -9   6   1      533.51      538.56     84.30 o 
  -8   6   1      410.72      388.42     70.97 o 
  -7   6   1      462.79      472.84     52.75 o 
  -6   6   1      831.51      807.49     46.78 o 
  -5   6   1      264.79      280.29     44.97 o 
  -4   6   1      271.95      298.63     33.04 o 
  -3   6   1     3214.56     3258.81     70.35 o 
  -2   6   1      215.11      267.39     29.24 o 
  -1   6   1     1679.03     1785.81     47.58 o 
   0   6   1      377.98      421.60     28.17 o 
   1   6   1      831.81      792.11     38.34 o 
   2   6   1      243.18      238.95     28.26 o 
   3   6   1      494.50      564.60     36.80 o 
   4   6   1        2.30      -10.65     24.48 o 
   5   6   1      654.85      675.09     42.95 o 
   6   6   1       64.80      148.54     39.42 o 
   7   6   1        3.00      -56.06     49.41 o 
   8   6   1      702.28      709.27     87.17 o 
   9   6   1       57.33       34.85     69.44 o 
  10   6   1        0.63      -55.25     68.41 o 
  11   6   1        3.52       31.84     91.23 o 
 -10   7   1        1.69      -99.96     66.64 o 
  -9   7   1       10.67      -60.68     68.62 o 
  -8   7   1      137.09       85.02     70.40 o 
  -7   7   1        5.96        5.39     38.57 o 
  -6   7   1      307.59      259.28     37.41 o 
  -5   7   1      500.34      571.58     44.43 o 
  -4   7   1        4.08      -38.57     26.36 o 
  -3   7   1      493.84      556.87     41.32 o 
  -2   7   1      511.62      498.50     38.94 o 
  -1   7   1      371.20      422.65     39.22 o 
   0   7   1      732.56      857.97     65.40 o 
   1   7   1      752.87      725.95     75.90 o 
   2   7   1      640.60      571.59     39.85 o 
   3   7   1     1181.38     1026.34     46.21 o 
   4   7   1     1237.23     1210.78     48.66 o 
   5   7   1     1299.42     1153.68     51.37 o 
   6   7   1      261.56      255.45     39.36 o 
   7   7   1      234.03      289.85     50.93 o 
   8   7   1      215.08      228.65     74.75 o 
   9   7   1      361.31      406.03     88.99 o 
  10   7   1       87.43       38.05     83.10 o 
  -9   8   1       90.83       57.19    124.17 o 
  -8   8   1        0.29     -130.56    107.84 o 
  -7   8   1      171.01       80.20     49.30 o 
  -6   8   1        0.05      -35.45     39.92 o 
  -5   8   1      135.56      135.12     38.47 o 
  -4   8   1       44.74       62.66     34.07 o 
  -3   8   1       54.87       15.46     32.41 o 
  -2   8   1       24.09       30.40     69.14 o 
  -1   8   1      217.51      216.12     51.47 o 
   0   8   1        1.66       18.55     58.57 o 
   1   8   1      281.30      307.73     53.86 o 
   2   8   1        1.54      -11.66     41.19 o 
   3   8   1        9.91        5.96     31.25 o 
   4   8   1       79.54       51.65     33.73 o 
   5   8   1        0.85       17.54     39.21 o 
   6   8   1        1.27      -19.08     45.18 o 
   7   8   1        8.67       -1.59     46.94 o 
   8   8   1      120.15      -49.53     69.70 o 
   9   8   1        9.79       88.60     78.02 o 
  -8   9   1        0.59     -112.64     75.10 o 
  -7   9   1        1.37       -6.15     53.37 o 
  -6   9   1      284.31      388.56     61.21 o 
  -5   9   1       64.14       38.15     58.72 o 
  -4   9   1      205.92      156.88     46.01 o 
  -3   9   1      689.66      738.57     81.65 o 
  -2   9   1        9.65       27.49     49.78 o 
  -1   9   1     1160.65     1149.31     83.00 o 
   0   9   1       87.12      145.42     52.23 o 
   1   9   1      735.19      859.36     78.19 o 
   2   9   1      732.92      713.57     72.17 o 
   3   9   1      301.72      251.39     49.10 o 
   4   9   1      203.80      123.16     43.16 o 
   5   9   1        9.81        8.39     37.92 o 
   6   9   1      260.56      285.81     71.90 o 
   7   9   1      133.05      144.01     57.02 o 
   8   9   1       52.71       11.96     80.69 o 
  -7  10   1       31.86       44.58     56.99 o 
  -6  10   1       69.16       14.47     62.88 o 
  -5  10   1      298.11      287.90     65.62 o 
  -4  10   1       15.80      -31.80     68.80 o 
  -3  10   1      792.54      757.01     80.50 o 
  -2  10   1      432.58      376.15     65.07 o 
  -1  10   1        5.08        5.70     67.64 o 
   0  10   1      146.52      169.12     63.55 o 
   1  10   1       77.51      123.83     60.31 o 
   2  10   1       66.01       18.10     50.38 o 
   3  10   1       20.38       65.72     54.75 o 
   4  10   1      193.60      155.19     54.91 o 
   5  10   1        0.48      -61.88     43.51 o 
   6  10   1      119.48       36.14     68.86 o 
   7  10   1      190.58      134.02    108.68 o 
  -5  11   1        2.86       30.45     54.06 o 
  -4  11   1      128.55       15.54     61.96 o 
  -3  11   1      354.15      359.07     73.57 o 
  -2  11   1       68.71      103.75     60.01 o 
  -1  11   1        1.04       49.80     62.07 o 
   0  11   1       15.92        7.70     61.03 o 
   1  11   1       84.70       56.72     62.42 o 
   2  11   1      126.36       38.12     60.35 o 
   3  11   1       44.63      -21.88     90.42 o 
   4  11   1      131.93       34.84     60.86 o 
   5  11   1        2.39       37.73     57.60 o 
  -2  12   1       80.71       72.39     69.73 o 
  -1  12   1      249.56      194.52     74.29 o 
   0  12   1       37.89        9.98     67.14 o 
   1  12   1      104.09       41.25     79.23 o 
   2  12   1       13.57      -14.28     64.64 o 
 -13   0   2       14.96       74.24     74.92 o 
 -12   0   2      175.43      177.47     76.56 o 
 -11   0   2       22.49      -53.74     60.12 o 
 -10   0   2       39.57      -13.40     80.57 o 
  -9   0   2      360.77      413.37     95.10 o 
  -8   0   2     4826.35     4866.07    199.43 o 
  -7   0   2      992.58     1075.82    106.86 o 
  -6   0   2      796.48      795.44     80.81 o 
  -5   0   2    14981.55    15330.10    281.92 o 
  -4   0   2    21519.17    20885.55    373.33 o 
  -3   0   2    20374.07    21543.66    380.29 o 
  -2   0   2    16543.80    16711.45    296.58 o 
  -1   0   2      973.39     1229.34     46.14 o 
   0   0   2      470.49      317.86     23.26 o 
   1   0   2       36.47      -25.55     17.03 o 
   2   0   2      222.60      247.05     18.67 o 
   3   0   2   177038.80   202309.59   9522.78 o 
   4   0   2     9254.59     9696.17    182.36 o 
   5   0   2    15503.14    15451.75    432.55 o 
   6   0   2    13519.92    13556.36    396.94 o 
   7   0   2     3625.62     3422.17    112.93 o 
   8   0   2     1931.34     1695.24     82.52 o 
   9   0   2     1640.98     1415.40    122.04 o 
  10   0   2      168.13      110.90     58.57 o 
  11   0   2        3.13        8.22     93.26 o 
  12   0   2       57.84      115.29     74.14 o 
 -13   1   2        0.16      -70.16     59.26 o 
 -12   1   2       10.51      -51.49     55.80 o 
 -11   1   2       30.57       21.72     51.82 o 
 -10   1   2      134.74      110.79     47.36 o 
  -9   1   2       46.88       68.07     40.02 o 
  -8   1   2        5.16        5.06     33.14 o 
  -7   1   2      721.42      859.35     62.96 o 
  -6   1   2      748.78      704.20     30.25 o 
  -5   1   2       10.18       -1.65     10.58 o 
  -4   1   2      278.86      304.96     14.85 o 
  -3   1   2     3981.04     3858.00     56.87 o 
  -2   1   2      121.16      116.65     13.48 o 
  -1   1   2      562.64      505.25     18.73 o 
   0   1   2      101.80       91.46     12.33 o 
   1   1   2     5196.92     5594.38    103.74 o 
   2   1   2      293.27      351.70     20.61 o 
   3   1   2     3031.83     3192.29     45.58 o 
   4   1   2      449.70      502.24     17.66 o 
   5   1   2      292.51      332.24     21.95 o 
   6   1   2      281.96      283.55     21.92 o 
   7   1   2      207.53      225.91     50.83 o 
   8   1   2      110.86       73.91     38.24 o 
   9   1   2        2.54      -24.98     40.45 o 
  10   1   2      391.92      347.11     49.06 o 
  11   1   2      143.74       99.65     49.27 o 
  12   1   2        0.12       19.87     51.35 o 
 -12   2   2      117.42      153.93     75.53 o 
 -11   2   2        2.81        3.67     52.03 o 
 -10   2   2       26.45       64.57     47.57 o 
  -9   2   2      219.50      192.08     46.19 o 
  -8   2   2      403.14      475.58     57.99 o 
  -7   2   2      879.63      931.14     49.30 o 
  -6   2   2     1591.24     1426.61     31.98 o 
  -5   2   2     2223.92     2237.42     39.69 o 
  -4   2   2     2736.37     2814.86     44.37 o 
  -3   2   2      157.09      140.06     12.19 o 
  -2   2   2     8082.91     8258.43    111.31 o 
  -1   2   2     2364.65     2196.36     43.18 o 
   0   2   2     2181.81     2351.05     75.01 o 
   1   2   2      535.91      489.35     17.73 o 
   2   2   2      147.47      176.70     17.14 o 
   3   2   2     3909.74     3944.31     55.66 o 
   4   2   2      418.53      448.78     26.23 o 
   5   2   2     2166.04     2187.87     39.91 o 
   6   2   2       67.04       68.09     20.86 o 
   7   2   2      515.07      595.02     47.90 o 
   8   2   2      634.57      694.92     59.23 o 
   9   2   2      102.36       94.87     43.72 o 
  10   2   2        5.36        2.00     46.44 o 
  11   2   2      204.18      199.07     62.05 o 
  12   2   2       22.97       18.70     58.47 o 
 -12   3   2        3.67      -24.90     74.68 o 
 -11   3   2       39.85       36.47     72.13 o 
 -10   3   2        1.03      -87.27     58.18 o 
  -9   3   2      595.18      542.50     95.49 o 
  -8   3   2      176.99      170.39     40.97 o 
  -7   3   2       99.77      140.61     27.64 o 
  -6   3   2      192.78      173.14     19.70 o 
  -5   3   2      684.63      624.20     26.34 o 
  -4   3   2     2662.55     2423.29     54.24 o 
  -3   3   2     6030.42     5633.56     86.06 o 
  -2   3   2     8401.52     7923.08    111.37 o 
  -1   3   2    36742.61    36961.36    525.24 o 
   0   3   2    38550.48    38918.59    664.09 o 
   1   3   2    10475.29    10613.60    143.01 o 
   2   3   2    39844.30    40858.76    501.99 o 
   3   3   2      377.07      290.51     23.96 o 
   4   3   2       68.56       43.88     14.40 o 
   5   3   2      245.19      263.14     32.30 o 
   6   3   2       25.04      116.13     75.67 o 
   7   3   2      294.67      289.72     41.34 o 
   8   3   2      179.26      207.09     44.08 o 
   9   3   2      311.55      371.30     55.17 o 
  10   3   2       90.20      117.97     66.54 o 
  11   3   2       39.62       -9.79     88.61 o 
  12   3   2       20.59      -67.75     81.23 o 
 -12   4   2        5.10      -65.44     96.41 o 
 -11   4   2        2.33      -22.27     70.23 o 
 -10   4   2      190.09      126.95     92.48 o 
  -9   4   2     1361.72     1345.89     96.48 o 
  -8   4   2      296.28      477.18     67.97 o 
  -7   4   2      536.73      575.32     46.63 o 
  -6   4   2      310.27      368.56     25.87 o 
  -5   4   2      199.96      224.72     29.51 o 
  -4   4   2       79.27      109.77     20.15 o 
  -3   4   2       10.61      -17.54     16.17 o 
  -2   4   2     2388.50     2449.87     49.28 o 
  -1   4   2       21.93       40.99     14.03 o 
   0   4   2      543.16      590.04     21.34 o 
   1   4   2     2462.07     2379.79     48.19 o 
   2   4   2     2028.16     2049.73     47.48 o 
   3   4   2      424.01      491.88     28.34 o 
   4   4   2     4938.62     4756.40     71.16 o 
   5   4   2      441.87      585.21     29.48 o 
   6   4   2       66.53       34.21     19.90 o 
   7   4   2        4.00      -54.33     36.22 o 
   8   4   2      188.52      215.44     57.21 o 
   9   4   2       33.08       -7.56     55.89 o 
  10   4   2        6.92       16.41     66.86 o 
  11   4   2        0.14      -57.17     97.99 o 
  12   4   2       11.23      -50.48     82.51 o 
 -12   5   2        5.89       64.44     90.05 o 
 -11   5   2        2.12      -16.98     73.33 o 
 -10   5   2        1.98      -57.77     61.78 o 
  -9   5   2      983.48      967.11    213.16 o 
  -8   5   2      291.91      290.99     90.05 o 
  -7   5   2       27.57       -4.09     32.69 o 
  -6   5   2     1420.29     1435.34     78.62 o 
  -5   5   2      226.71      226.55     29.24 o 
  -4   5   2      749.95      759.82     53.38 o 
  -3   5   2     6586.19     5937.86    164.09 o 
  -2   5   2     8142.08     7839.90    121.80 o 
  -1   5   2    23644.00    24220.07    311.83 o 
   0   5   2    15074.83    15409.77    204.51 o 
   1   5   2    12975.32    13012.09    274.60 o 
   2   5   2    18153.72    18768.43    257.09 o 
   3   5   2     4281.71     4078.65     76.85 o 
   4   5   2     2367.48     2106.80     54.76 o 
   5   5   2     1765.75     1649.72     65.00 o 
   6   5   2      323.45      304.58     43.11 o 
   7   5   2      385.49      432.38     48.81 o 
   8   5   2       35.63        6.36     54.67 o 
   9   5   2      453.48      768.13     91.93 o 
  10   5   2      206.98      258.77     85.72 o 
  11   5   2      145.85       68.03     74.00 o 
 -11   6   2        4.26       -3.23     83.34 o 
 -10   6   2        9.21      -55.49     70.76 o 
  -9   6   2      473.45      591.64     87.38 o 
  -8   6   2      213.28      325.57     72.25 o 
  -7   6   2      360.88      335.86     47.27 o 
  -6   6   2     1209.46     1351.23     60.05 o 
  -5   6   2      189.65      251.24     32.05 o 
  -4   6   2      264.94      274.70     31.24 o 
  -3   6   2     1712.80     1650.44     50.43 o 
  -2   6   2        2.56       27.48     21.66 o 
  -1   6   2       55.02       47.74     21.53 o 
   0   6   2      516.36      594.44     30.92 o 
   1   6   2        3.51       -8.86     22.82 o 
   2   6   2      438.30      413.87     32.88 o 
   3   6   2      349.01      355.40     33.17 o 
   4   6   2      290.02      300.64     34.90 o 
   5   6   2       49.05       21.97     27.84 o 
   6   6   2      829.98      776.16     54.02 o 
   7   6   2      106.23      154.57     44.22 o 
   8   6   2      236.85      197.69     67.50 o 
   9   6   2      158.21       74.75     73.80 o 
  10   6   2       60.26      -69.43     74.59 o 
  11   6   2       71.59       39.46     80.07 o 
 -10   7   2       65.37        9.26     83.04 o 
  -9   7   2        2.67       -9.92     73.39 o 
  -8   7   2      204.74      234.40     73.66 o 
  -7   7   2       41.84       62.23     44.99 o 
  -6   7   2      419.43      464.68     55.91 o 
  -5   7   2       79.74       42.83     30.99 o 
  -4   7   2      342.20      318.08     36.39 o 
  -3   7   2      254.62      244.28     34.29 o 
  -2   7   2      400.37      451.62     39.95 o 
  -1   7   2      509.62      545.22     43.71 o 
   0   7   2      462.42      456.77     52.73 o 
   1   7   2      119.12      169.98     33.36 o 
   2   7   2      266.74      363.10     37.24 o 
   3   7   2      495.18      509.68     61.24 o 
   4   7   2     1481.60     1518.91     53.50 o 
   5   7   2      217.69      310.47     38.89 o 
   6   7   2      345.21      279.66     40.18 o 
   7   7   2        1.47      -47.12     39.57 o 
   8   7   2       31.58       -8.98     61.36 o 
   9   7   2       60.62      -17.74     73.23 o 
  10   7   2       54.29      -47.51     78.08 o 
 -10   8   2        3.24       52.38     91.48 o 
  -9   8   2        5.54      -24.37     72.31 o 
  -8   8   2       26.56       -9.15     68.28 o 
  -7   8   2      753.80      653.40    148.50 o 
  -6   8   2      327.61      395.29     71.48 o 
  -5   8   2      722.82      699.42     50.86 o 
  -4   8   2     1804.40     1684.16     60.06 o 
  -3   8   2      154.88      124.26     36.14 o 
  -2   8   2     1478.51     1500.27     63.86 o 
  -1   8   2       79.77       72.71     42.30 o 
   0   8   2        3.48      -20.15     38.40 o 
   1   8   2      104.20      139.39     46.60 o 
   2   8   2      397.48      486.64     58.96 o 
   3   8   2      292.93      359.56     42.34 o 
   4   8   2     2782.77     2662.23     78.33 o 
   5   8   2      696.39      835.39     73.23 o 
   6   8   2     1742.57     1637.26    139.76 o 
   7   8   2      822.61      983.83     81.68 o 
   8   8   2      153.04       71.23     81.05 o 
   9   8   2      295.21      338.56    157.62 o 
  -8   9   2        4.17     -147.83    140.87 o 
  -7   9   2        0.47      -30.85     52.12 o 
  -6   9   2       46.17        7.95     40.43 o 
  -5   9   2      917.83      886.17     57.96 o 
  -4   9   2      213.56      200.81     47.81 o 
  -3   9   2      165.64      145.02     44.62 o 
  -2   9   2      755.11      781.94     73.43 o 
  -1   9   2       53.86       55.47     46.80 o 
   0   9   2      745.06      541.90     65.95 o 
   1   9   2       66.15       93.23     51.83 o 
   2   9   2       32.88       76.33     46.80 o 
   3   9   2       70.49       58.25     50.56 o 
   4   9   2      100.99       35.49     43.66 o 
   5   9   2       17.16      -48.92     77.21 o 
   6   9   2      144.07       72.94     52.19 o 
   7   9   2      397.52      496.20     79.34 o 
   8   9   2        0.06       76.50     84.38 o 
  -7  10   2      169.61      140.66     73.32 o 
  -6  10   2      168.81      254.68     73.76 o 
  -5  10   2      108.14      106.70     48.57 o 
  -4  10   2      747.41      981.78    166.60 o 
  -3  10   2      981.33     1093.58     91.86 o 
  -2  10   2       12.86       12.44     51.88 o 
  -1  10   2      151.76      183.18     59.72 o 
   0  10   2      161.93      144.65     97.53 o 
   1  10   2       68.80       87.49     53.44 o 
   2  10   2       96.10       98.93     57.03 o 
   3  10   2       64.32        8.21     94.45 o 
   4  10   2      700.38      718.67     68.81 o 
   5  10   2      285.05      427.65     62.21 o 
   6  10   2       34.71       63.62     68.45 o 
   7  10   2      106.75       79.00     64.36 o 
  -5  11   2      283.15      331.71     82.91 o 
  -4  11   2      108.95       55.34     64.93 o 
  -3  11   2      443.27      545.80     83.49 o 
  -2  11   2      727.93      924.59     93.02 o 
  -1  11   2     1196.48      997.88     94.28 o 
   0  11   2      933.56      825.30    199.81 o 
   1  11   2     1419.22     1330.23    231.83 o 
   2  11   2      878.74      768.53     87.87 o 
   3  11   2      391.34      283.68     71.18 o 
   4  11   2      342.02      249.34     70.96 o 
   5  11   2      477.93      604.70    117.02 o 
  -2  12   2        0.86       -3.14     61.67 o 
  -1  12   2        0.35       48.40     67.63 o 
   0  12   2        3.69      -29.46     66.09 o 
   1  12   2       29.08      -73.49     64.47 o 
   2  12   2        0.36      -25.70    179.89 o 
 -13   1   3       69.48      -86.60     66.34 o 
 -12   1   3      114.94      198.53     66.52 o 
 -11   1   3      234.36      309.67     61.61 o 
 -10   1   3      886.12     1064.28    103.10 o 
  -9   1   3      741.15      820.50    104.41 o 
  -8   1   3     1414.02     1399.83     74.62 o 
  -7   1   3     2766.02     2632.00     91.51 o 
  -6   1   3     3681.55     3319.24     56.33 o 
  -5   1   3      191.36      175.39     21.22 o 
  -4   1   3     1595.69     1477.23     31.42 o 
  -3   1   3     5923.48     5908.33     83.89 o 
  -2   1   3       49.99       42.50     12.16 o 
  -1   1   3     5520.01     5797.20    110.86 o 
   0   1   3     1020.97      937.37     29.11 o 
   1   1   3    26164.63    27044.21    331.41 o 
   2   1   3    52026.18    56035.32    608.48 o 
   3   1   3      256.77      319.13     16.66 o 
   4   1   3     1918.75     1825.18     34.39 o 
   5   1   3     8096.33     7583.28    161.26 o 
   6   1   3      153.28      227.27     23.73 o 
   7   1   3      885.74      898.22     55.81 o 
   8   1   3       83.74        6.98     39.72 o 
   9   1   3      158.71      192.82     41.93 o 
  10   1   3        4.63      -37.58     38.45 o 
  11   1   3       84.34       43.37     47.52 o 
  12   1   3      105.55       20.51     51.83 o 
 -13   2   3       55.94       29.54     83.52 o 
 -12   2   3        9.42       41.58     72.47 o 
 -11   2   3        3.75       -1.72     49.14 o 
 -10   2   3       21.13       29.77     45.49 o 
  -9   2   3      167.14      222.21     46.96 o 
  -8   2   3      719.49      834.18     58.81 o 
  -7   2   3      256.01      259.04     28.79 o 
  -6   2   3      323.48      343.64     20.90 o 
  -5   2   3       44.33       26.93     13.82 o 
  -4   2   3        2.68       30.20     11.95 o 
  -3   2   3      160.56      138.12     12.97 o 
  -2   2   3      582.79      555.98     19.84 o 
  -1   2   3     5718.41     5200.59     92.82 o 
   0   2   3      653.48      709.88     29.19 o 
   1   2   3     5352.96     5527.75     91.69 o 
   2   2   3    11177.56    11111.57    131.98 o 
   3   2   3     2502.68     2550.77     41.68 o 
   4   2   3     3650.57     3531.64     54.15 o 
   5   2   3      502.46      489.12     23.39 o 
   6   2   3      944.44      844.66     50.36 o 
   7   2   3     1091.91     1023.58     53.89 o 
   8   2   3      588.14      602.31     85.75 o 
   9   2   3      136.82      147.10     44.84 o 
  10   2   3      173.21      131.74     92.38 o 
  11   2   3        2.46      -36.38     44.80 o 
  12   2   3       88.55       54.77     63.81 o 
 -12   3   3        0.22      120.77     96.81 o 
 -11   3   3        0.46      -12.71     84.51 o 
 -10   3   3      409.97      435.80     91.08 o 
  -9   3   3      238.29      195.14     49.57 o 
  -8   3   3       99.92      132.86     40.11 o 
  -7   3   3      348.24      413.81     33.25 o 
  -6   3   3      345.19      300.94     23.44 o 
  -5   3   3       19.17       -8.02     15.01 o 
  -4   3   3     1004.32      981.92     26.14 o 
  -3   3   3       60.08       43.27     14.84 o 
  -2   3   3      288.54      311.01     22.45 o 
  -1   3   3      174.01      235.96     17.22 o 
   0   3   3     1275.08     1346.34     55.70 o 
   1   3   3       21.21       17.39     13.15 o 
   2   3   3      462.78      534.86     23.31 o 
   3   3   3      773.42      841.63     43.67 o 
   4   3   3      196.24      247.07     19.71 o 
   5   3   3        5.42       13.77     15.46 o 
   6   3   3        0.03      -15.79     17.71 o 
   7   3   3       67.15      116.75     65.84 o 
   8   3   3        0.35        5.01     36.87 o 
   9   3   3       10.81      -23.69     68.91 o 
  10   3   3      214.68      148.81     96.90 o 
  11   3   3        5.49      -51.59     67.50 o 
  12   3   3       67.84       57.25     82.51 o 
 -12   4   3      177.94      237.81     89.90 o 
 -11   4   3       31.50        2.99     71.80 o 
 -10   4   3       67.44       89.96     62.02 o 
  -9   4   3      192.48      155.94     66.80 o 
  -8   4   3      224.56      155.87     54.88 o 
  -7   4   3      137.22      144.84     34.88 o 
  -6   4   3        0.49      -14.02     18.88 o 
  -5   4   3     1056.75      940.86     46.37 o 
  -4   4   3     2033.43     1905.43     47.15 o 
  -3   4   3       28.93      -15.61     15.28 o 
  -2   4   3     1166.91      990.56     30.47 o 
  -1   4   3     1452.23     1317.13     40.76 o 
   0   4   3     4100.45     3843.30     63.17 o 
   1   4   3       64.50       99.59     17.55 o 
   2   4   3     6259.30     6399.42     99.99 o 
   3   4   3     2740.61     2682.82     47.40 o 
   4   4   3     2499.84     2481.80     47.28 o 
   5   4   3     1242.86     1207.49     34.51 o 
   6   4   3     2387.16     2151.80     69.91 o 
   7   4   3     1200.59     1224.53     81.46 o 
   8   4   3      610.43      783.20     81.85 o 
   9   4   3      677.02      568.49     83.42 o 
  10   4   3       27.04       -3.63     63.88 o 
  11   4   3       55.07       28.95     73.30 o 
  12   4   3      227.83      139.15     87.26 o 
 -12   5   3       12.82      -86.80     82.36 o 
 -11   5   3       90.08      111.50     80.81 o 
 -10   5   3      151.78      159.56     75.54 o 
  -9   5   3        3.68      -35.69     84.35 o 
  -8   5   3       77.17      125.31     58.72 o 
  -7   5   3      699.53      888.18     56.56 o 
  -6   5   3       94.70       99.99     28.18 o 
  -5   5   3        2.46       12.16     23.63 o 
  -4   5   3     1173.81     1207.98     41.93 o 
  -3   5   3      140.59      148.60     23.90 o 
  -2   5   3        4.42       13.13     18.55 o 
  -1   5   3      185.77      211.68     22.89 o 
   0   5   3     2416.88     2560.02     96.76 o 
   1   5   3        2.49        5.62     14.62 o 
   2   5   3      616.83      701.56     70.97 o 
   3   5   3     1391.16     1293.06     43.31 o 
   4   5   3       20.96        5.98     22.55 o 
   5   5   3      940.68      912.20     55.43 o 
   6   5   3        0.20      -24.09     25.19 o 
   7   5   3      280.90      283.67     65.39 o 
   8   5   3       53.73       79.22     61.79 o 
   9   5   3       19.19      -11.67     61.73 o 
  10   5   3       19.91       -6.07     66.63 o 
  11   5   3       46.69       36.06     76.86 o 
 -11   6   3      320.30      180.31     92.41 o 
 -10   6   3        5.76      -39.22     72.45 o 
  -9   6   3      178.46      137.17    121.10 o 
  -8   6   3       64.06       44.16     59.92 o 
  -7   6   3      132.52      153.71     42.51 o 
  -6   6   3      496.50      522.75     41.36 o 
  -5   6   3      304.10      347.64     36.22 o 
  -4   6   3      999.03     1008.06     58.27 o 
  -3   6   3     1585.44     1618.11     48.71 o 
  -2   6   3       39.15       16.53     21.28 o 
  -1   6   3       18.82       27.08     17.55 o 
   0   6   3     3465.72     3378.50     63.67 o 
   1   6   3     1001.22     1000.55     43.50 o 
   2   6   3      243.53      249.24     39.88 o 
   3   6   3      203.67      290.44     31.67 o 
   4   6   3      482.37      556.66     39.96 o 
   5   6   3       29.02        2.94     28.24 o 
   6   6   3      545.14      691.74     60.72 o 
   7   6   3       41.14       82.63     41.93 o 
   8   6   3      657.02      621.86     82.91 o 
   9   6   3      228.58      178.25     75.02 o 
  10   6   3      122.10       17.26     73.66 o 
  11   6   3      470.97      360.78     97.99 o 
 -10   7   3      224.08      238.17     87.09 o 
  -9   7   3      706.39      781.97     98.70 o 
  -8   7   3      100.30       87.80     82.78 o 
  -7   7   3      761.79      811.15     95.85 o 
  -6   7   3      551.70      617.26     55.85 o 
  -5   7   3      286.10      356.65     40.85 o 
  -4   7   3      963.28     1054.52     47.63 o 
  -3   7   3      601.11      687.73     44.54 o 
  -2   7   3      245.92      279.83     32.60 o 
  -1   7   3      573.95      672.64     47.02 o 
   0   7   3       25.94        7.36     38.35 o 
   1   7   3       51.01       41.40     29.95 o 
   2   7   3      106.03      117.51     29.75 o 
   3   7   3      301.29      271.20     36.73 o 
   4   7   3        5.77       23.00     30.23 o 
   5   7   3      478.31      454.80     41.44 o 
   6   7   3        6.54      -13.06     38.68 o 
   7   7   3       39.07       59.04     46.76 o 
   8   7   3        0.49      -63.72     61.68 o 
   9   7   3       10.90      -42.46     70.40 o 
  10   7   3       10.36      -46.15     75.35 o 
 -10   8   3      158.78      117.05    174.31 o 
  -9   8   3       23.44       52.32     79.52 o 
  -8   8   3      131.52       85.27     73.91 o 
  -7   8   3       25.71      -40.41     42.61 o 
  -6   8   3      475.34      520.92     72.62 o 
  -5   8   3        2.06      -40.42     32.01 o 
  -4   8   3      670.77      640.33     52.30 o 
  -3   8   3      176.27      126.66     34.55 o 
  -2   8   3      397.43      362.46     55.14 o 
  -1   8   3        0.53      -24.97     41.64 o 
   0   8   3       17.65       60.90     71.11 o 
   1   8   3        3.69       -6.85     41.62 o 
   2   8   3       14.36      -25.79     40.85 o 
   3   8   3       48.47        8.49     31.73 o 
   4   8   3        1.04      -33.67     33.04 o 
   5   8   3      275.80      274.94     46.41 o 
   6   8   3       17.76       33.55     65.23 o 
   7   8   3       49.36       10.92     55.79 o 
   8   8   3      155.98      112.38     76.58 o 
   9   8   3       48.55       19.54     78.64 o 
  -9   9   3      173.00       98.85     88.88 o 
  -8   9   3      128.52      -12.77     74.47 o 
  -7   9   3      149.40      217.08    127.88 o 
  -6   9   3      204.07      163.83     45.07 o 
  -5   9   3      153.05      127.11     50.75 o 
  -4   9   3      228.15      266.90     49.29 o 
  -3   9   3       19.35      -36.42     54.40 o 
  -2   9   3     1814.23     1515.09     89.53 o 
  -1   9   3      491.93      522.94     66.15 o 
   0   9   3        8.43      -16.26     52.19 o 
   1   9   3     1349.29     1208.27     81.46 o 
   2   9   3      128.63      141.09     69.54 o 
   3   9   3      541.87      513.02     65.35 o 
   4   9   3      101.04       40.13     44.50 o 
   5   9   3        0.19      -27.91     40.49 o 
   6   9   3        2.08      -33.42     50.96 o 
   7   9   3       48.35      -15.36     53.75 o 
   8   9   3       30.99       -9.20     79.04 o 
  -7  10   3       14.27      -29.86    145.84 o 
  -6  10   3        8.08      -40.99     69.53 o 
  -5  10   3      125.57      261.71     55.24 o 
  -4  10   3        5.12       19.43     44.79 o 
  -3  10   3       85.75      101.80     53.78 o 
  -2  10   3      108.60      159.02     55.85 o 
  -1  10   3       38.54       92.74     56.35 o 
   0  10   3      642.32      528.95     92.91 o 
   1  10   3      419.94      466.92     77.12 o 
   2  10   3       74.25       74.13     59.51 o 
   3  10   3      162.26      170.21     57.71 o 
   4  10   3      131.99      121.24     60.03 o 
   5  10   3      203.60      193.45     76.46 o 
   6  10   3       11.53       64.61     71.04 o 
   7  10   3      181.35      136.09     67.24 o 
  -5  11   3        4.31      -55.23     69.26 o 
  -4  11   3       56.29      107.94     70.72 o 
  -3  11   3       35.05       64.08     81.36 o 
  -2  11   3      152.14      202.60     68.74 o 
  -1  11   3       27.44       46.15     60.02 o 
   0  11   3        6.06       68.05     65.67 o 
   1  11   3       47.99       63.27     60.82 o 
   2  11   3        0.36      -40.91     64.33 o 
   3  11   3      158.17      120.36     71.32 o 
   4  11   3       37.73      -50.32     67.14 o 
   5  11   3       19.58      157.99     71.52 o 
  -2  12   3      126.07       22.23     71.46 o 
  -1  12   3       86.08       18.67     67.17 o 
   0  12   3       22.54       88.54     72.50 o 
   1  12   3      121.60      242.13     75.49 o 
   2  12   3       65.29       -1.60     70.80 o 
 -13   0   4       73.17      -11.71     80.41 o 
 -12   0   4      147.41       68.28     95.79 o 
 -11   0   4      686.91      791.40    125.09 o 
 -10   0   4       35.21      -79.94     80.88 o 
  -9   0   4     1252.88     1304.20    133.53 o 
  -8   0   4      365.30      216.86     73.50 o 
  -7   0   4      741.38      763.45     90.65 o 
  -6   0   4       58.79       88.38     27.09 o 
  -5   0   4    13276.34    13610.34    258.96 o 
  -4   0   4     1361.97     1238.94     45.91 o 
  -3   0   4     5382.43     5085.09    109.04 o 
  -2   0   4    30408.90    29777.89    670.30 o 
  -1   0   4    80672.69    71648.43   1705.33 o 
   0   0   4    70510.11    63184.34   2877.94 o 
   1   0   4    35144.19    33903.40   1028.57 o 
   2   0   4    67330.81    71745.18   1001.43 o 
   3   0   4     2350.55     2250.04     49.79 o 
   4   0   4     1801.35     1925.71     47.00 o 
   5   0   4     7113.68     6256.11    110.53 o 
   6   0   4     6552.64     6827.72    120.95 o 
   7   0   4       91.96       94.26     42.05 o 
   8   0   4      489.41      663.48     68.43 o 
   9   0   4      728.31      949.43     86.68 o 
  10   0   4      330.57      389.78     71.83 o 
  11   0   4      165.28      116.71     67.66 o 
  12   0   4       44.65      108.22     79.46 o 
 -13   1   4       42.45      -95.60     63.73 o 
 -12   1   4        0.32       -5.16     57.03 o 
 -11   1   4       80.25      106.77     52.43 o 
 -10   1   4        2.56      -38.10     45.67 o 
  -9   1   4      465.48      556.64     71.19 o 
  -8   1   4       14.51        0.20     88.21 o 
  -7   1   4     2339.64     2191.13     82.90 o 
  -6   1   4      901.15      897.63     34.72 o 
  -5   1   4      722.87      789.99     25.73 o 
  -4   1   4     3120.33     3239.72     55.23 o 
  -3   1   4      296.24      332.37     18.50 o 
  -2   1   4      548.13      564.73     26.68 o 
  -1   1   4      280.39      338.35     29.75 o 
   0   1   4      891.54      902.93     26.80 o 
   1   1   4     1497.08     1406.83     26.93 o 
   2   1   4    10682.58    10991.89    131.31 o 
   3   1   4      715.82      822.74     27.52 o 
   4   1   4     4817.56     4989.08     71.09 o 
   5   1   4     1674.68     1608.10     35.10 o 
   6   1   4      154.34      156.34     23.12 o 
   7   1   4        6.27       12.90     31.64 o 
   8   1   4      585.95      495.04     43.11 o 
   9   1   4       74.49       67.93     37.38 o 
  10   1   4      216.74      184.81     46.29 o 
  11   1   4        4.79       35.37     47.31 o 
  12   1   4       21.74      -34.11     50.65 o 
 -13   2   4       13.00      -89.18     84.38 o 
 -12   2   4        3.11      -30.74     76.91 o 
 -11   2   4      502.19      579.90     71.42 o 
 -10   2   4       14.75       10.52     44.73 o 
  -9   2   4     1234.57     1220.10     67.49 o 
  -8   2   4      570.87      562.11     54.06 o 
  -7   2   4      230.71      167.63     28.34 o 
  -6   2   4      301.09      339.43     22.50 o 
  -5   2   4       30.28        0.77     13.62 o 
  -4   2   4     3799.24     3762.43     56.98 o 
  -3   2   4     4982.25     4694.60     73.37 o 
  -2   2   4     5813.12     5432.98     86.92 o 
  -1   2   4    14818.92    14656.86    217.00 o 
   0   2   4    13177.88    12932.95    194.11 o 
   1   2   4    22079.73    22713.42    256.14 o 
   2   2   4      126.07      158.06     14.87 o 
   3   2   4     3483.77     3655.56     60.17 o 
   4   2   4     1584.44     1590.37     35.87 o 
   5   2   4      690.35      701.27     28.23 o 
   6   2   4        4.20        5.99     20.95 o 
   7   2   4      182.82      159.68     40.18 o 
   8   2   4        0.48       13.35     39.45 o 
   9   2   4       22.60       63.47     45.62 o 
  10   2   4       16.00       35.16     53.20 o 
  11   2   4        8.33      -19.49     46.55 o 
  12   2   4       45.46      -27.64     62.79 o 
 -12   3   4       32.63      -21.34     78.60 o 
 -11   3   4       30.06      -52.65     69.76 o 
 -10   3   4        1.89      -80.84     54.59 o 
  -9   3   4      441.51      515.90     57.78 o 
  -8   3   4      604.03      652.06     54.33 o 
  -7   3   4      349.46      388.56     40.41 o 
  -6   3   4     1642.16     1467.98     36.34 o 
  -5   3   4      454.67      435.59     24.58 o 
  -4   3   4      108.49      106.42     15.72 o 
  -3   3   4     4296.00     4360.12     71.99 o 
  -2   3   4      217.98      266.84     23.84 o 
  -1   3   4      632.76      727.08     23.02 o 
   0   3   4      914.63     1026.43     32.33 o 
   1   3   4      710.30      604.98     24.68 o 
   2   3   4        6.39       21.70     14.50 o 
   3   3   4     1925.20     1818.30     36.88 o 
   4   3   4     4338.13     4276.43     66.10 o 
   5   3   4     6781.01     6537.56     92.72 o 
   6   3   4      994.38     1015.84     33.60 o 
   7   3   4      664.02      755.34     55.10 o 
   8   3   4      121.06      160.52     45.17 o 
   9   3   4      863.01      953.74     72.74 o 
  10   3   4      491.28      489.70     83.20 o 
  11   3   4        1.59      -51.73     69.23 o 
  12   3   4       57.86      -19.93     64.23 o 
 -12   4   4       28.95      147.25     88.06 o 
 -11   4   4       46.09       64.19     66.75 o 
 -10   4   4      201.32      190.73    187.73 o 
  -9   4   4       17.23        1.88     56.49 o 
  -8   4   4      249.60      216.10     75.38 o 
  -7   4   4      462.16      457.69     43.18 o 
  -6   4   4     1085.19     1045.94     33.22 o 
  -5   4   4        0.80        6.39     16.56 o 
  -4   4   4      134.75      126.18     21.08 o 
  -3   4   4     2276.36     2490.04     52.53 o 
  -2   4   4        0.27        3.63     14.95 o 
  -1   4   4     2829.03     2644.17     47.10 o 
   0   4   4       96.58       65.08     18.21 o 
   1   4   4      873.39      778.00     28.77 o 
   2   4   4      832.32      802.56     30.96 o 
   3   4   4     1757.07     1894.73     39.75 o 
   4   4   4      107.02      120.88     20.15 o 
   5   4   4        8.21        0.02     19.39 o 
   6   4   4      987.60     1018.95     51.35 o 
   7   4   4      122.91       87.97     62.13 o 
   8   4   4      154.42      201.14     78.53 o 
   9   4   4       41.01       28.98    109.74 o 
  10   4   4       35.49      -50.67     60.85 o 
  11   4   4        8.65       22.98     71.51 o 
 -12   5   4       75.21      107.72    111.47 o 
 -11   5   4        5.05       88.15     98.46 o 
 -10   5   4       68.86       29.93     69.27 o 
  -9   5   4      266.32      293.21     71.34 o 
  -8   5   4       13.37       78.76    144.19 o 
  -7   5   4       38.99       67.87     80.59 o 
  -6   5   4     3059.50     2633.09     66.74 o 
  -5   5   4     2813.99     2614.37     69.50 o 
  -4   5   4     3744.17     3510.47     71.22 o 
  -3   5   4      260.60      314.51     35.40 o 
  -2   5   4     1722.26     1692.96     50.46 o 
  -1   5   4     1643.16     1719.04     44.20 o 
   0   5   4       41.41       81.55     18.48 o 
   1   5   4       12.69       13.14     21.88 o 
   2   5   4     1202.56     1214.84     39.36 o 
   3   5   4     5935.38     5855.11    159.50 o 
   4   5   4     2656.45     2564.57     61.07 o 
   5   5   4     3882.67     3850.23    110.88 o 
   6   5   4     3453.51     3488.19     76.36 o 
   7   5   4     1660.12     1573.61     89.58 o 
   8   5   4     1067.88     1283.50    103.88 o 
   9   5   4      583.93      661.70     87.13 o 
  10   5   4        1.46      -11.32     72.69 o 
  11   5   4       25.58       -0.73     78.69 o 
 -11   6   4      218.74      246.56    182.05 o 
 -10   6   4      496.90      476.07     97.86 o 
  -9   6   4       85.22       51.28     63.80 o 
  -8   6   4     1057.42     1043.92    109.82 o 
  -7   6   4      239.74      172.94     43.25 o 
  -6   6   4      422.36      582.65     44.28 o 
  -5   6   4      266.79      377.97     36.98 o 
  -4   6   4      368.98      420.46     35.57 o 
  -3   6   4     4322.07     4166.57     81.45 o 
  -2   6   4      772.68      758.37     37.62 o 
  -1   6   4     6899.94     6244.31     90.21 o 
   0   6   4     6748.88     6146.77     98.58 o 
   1   6   4      748.59      709.30     44.68 o 
   2   6   4     3300.75     3225.95    120.45 o 
   3   6   4      588.57      619.60     40.09 o 
   4   6   4      209.79      187.25     32.28 o 
   5   6   4       90.87       26.51     41.74 o 
   6   6   4        2.78      -37.95     41.76 o 
   7   6   4      198.76      254.00     47.46 o 
   8   6   4       30.66        1.86     58.23 o 
   9   6   4        3.46       61.12     82.85 o 
  10   6   4       43.08       70.84     76.95 o 
 -10   7   4       34.06       62.93     83.71 o 
  -9   7   4      314.30      242.45     78.95 o 
  -8   7   4      179.37      157.46     69.99 o 
  -7   7   4       81.85       42.98     41.80 o 
  -6   7   4      169.14      116.28     35.54 o 
  -5   7   4     2317.74     2048.90     83.02 o 
  -4   7   4     2241.37     2134.89     61.94 o 
  -3   7   4      287.88      342.52     37.17 o 
  -2   7   4       28.84       34.97     26.97 o 
  -1   7   4      391.19      557.11     61.01 o 
   0   7   4       36.31       16.26     36.09 o 
   1   7   4      334.18      348.84     39.06 o 
   2   7   4      227.61      187.23     38.45 o 
   3   7   4      565.34      623.19     44.58 o 
   4   7   4        1.79      -17.14     28.85 o 
   5   7   4     1009.98     1038.65     67.76 o 
   6   7   4       65.64       83.41     45.03 o 
   7   7   4       17.34      -11.76     46.52 o 
   8   7   4       80.83      117.23     68.60 o 
   9   7   4       37.35      142.53    113.05 o 
  10   7   4       53.24       30.05     79.03 o 
 -10   8   4       61.25      -71.02     92.87 o 
  -9   8   4        0.05       84.39     81.46 o 
  -8   8   4        0.17      -35.61     63.63 o 
  -7   8   4        2.10      -37.51     46.43 o 
  -6   8   4       39.65       67.80     38.40 o 
  -5   8   4       17.21       12.18     35.15 o 
  -4   8   4     1541.37     1385.53     55.42 o 
  -3   8   4      477.00      585.44     48.22 o 
  -2   8   4      697.53      773.76     57.12 o 
  -1   8   4     4623.21     4118.02    299.37 o 
   0   8   4     1873.02     1735.53     82.48 o 
   1   8   4     6761.71     6829.35    174.11 o 
   2   8   4     1226.22     1133.95     71.97 o 
   3   8   4     1965.99     1822.52     62.23 o 
   4   8   4     1533.76     1451.14     56.66 o 
   5   8   4      458.85      473.08     56.42 o 
   6   8   4      276.01      189.15     52.04 o 
   7   8   4       18.69      -27.47     51.60 o 
   8   8   4        0.28       17.56     74.76 o 
   9   8   4      225.71      223.68    183.86 o 
  -8   9   4        0.27       15.29     79.94 o 
  -7   9   4      165.97      137.90     58.67 o 
  -6   9   4      201.71      290.56     48.50 o 
  -5   9   4        5.18       54.86     40.21 o 
  -4   9   4      311.79      404.75     53.46 o 
  -3   9   4       57.63       34.28     39.65 o 
  -2   9   4      854.12      823.87    116.51 o 
  -1   9   4     1284.74     1313.63    143.07 o 
   0   9   4      173.04      224.64    136.95 o 
   1   9   4      112.48       31.56     48.79 o 
   2   9   4       86.41      136.26     66.14 o 
   3   9   4       21.91      -11.50     48.47 o 
   4   9   4       34.73       74.67     43.82 o 
   5   9   4       35.55       -9.73     41.24 o 
   6   9   4       17.02       12.66     50.86 o 
   7   9   4      184.42      169.65     58.87 o 
   8   9   4       70.21      127.99    115.73 o 
  -7  10   4        2.02      -39.26     74.10 o 
  -6  10   4        4.83      -60.62     61.39 o 
  -5  10   4       55.27      124.58     51.80 o 
  -4  10   4      489.57      459.35     62.72 o 
  -3  10   4       64.95       80.90     58.99 o 
  -2  10   4      113.84      134.22    103.59 o 
  -1  10   4     1263.36     1459.01    100.09 o 
   0  10   4      807.02      775.78     81.91 o 
   1  10   4      998.53     1166.14     91.59 o 
   2  10   4      160.76      234.13     65.39 o 
   3  10   4      757.47      832.28     85.26 o 
   4  10   4      194.93      176.97     66.33 o 
   5  10   4      172.90      241.77     58.04 o 
   6  10   4      231.88      244.46     77.01 o 
   7  10   4       10.36      -61.20     65.04 o 
  -5  11   4      569.37      592.63     71.06 o 
  -4  11   4      271.48      316.43     74.21 o 
  -3  11   4      387.45      617.21     89.03 o 
  -2  11   4      108.56      235.47    104.22 o 
  -1  11   4      120.33       69.33     62.72 o 
   0  11   4        3.33       53.79     62.04 o 
   1  11   4        0.58       45.73     66.66 o 
   2  11   4       94.10      197.64     76.79 o 
   3  11   4      226.42      220.29     70.60 o 
   4  11   4      321.13      254.49     72.94 o 
   5  11   4      566.30      674.39     96.75 o 
  -2  12   4        0.49       42.96     71.89 o 
  -1  12   4      157.53      303.00     77.72 o 
   0  12   4        0.36      -75.53     67.03 o 
   1  12   4       98.14       -5.84     71.69 o 
 -13   1   5      299.70      287.72     77.74 o 
 -12   1   5       42.56      -24.24     59.39 o 
 -11   1   5      229.80      249.64     61.29 o 
 -10   1   5      437.68      688.13    154.41 o 
  -9   1   5        4.80       -5.68     52.50 o 
  -8   1   5      911.42     1102.52     73.47 o 
  -7   1   5     1119.87     1258.80     36.65 o 
  -6   1   5      130.76      166.58     21.99 o 
  -5   1   5      650.21      641.71     33.96 o 
  -4   1   5      448.00      440.32     23.85 o 
  -3   1   5      306.77      285.49     39.51 o 
  -2   1   5      646.37      527.70     28.90 o 
  -1   1   5     1924.62     1705.51     43.10 o 
   0   1   5      666.55      628.94     24.51 o 
   1   1   5     1574.25     1427.51     32.45 o 
   2   1   5    17370.49    18202.02    210.44 o 
   3   1   5       78.92      105.04     15.55 o 
   4   1   5      244.69      250.20     17.79 o 
   5   1   5    10302.98    10065.73    118.15 o 
   6   1   5      103.66       97.39     20.73 o 
   7   1   5     1254.32     1077.02     46.51 o 
   8   1   5     1289.04     1209.14     53.16 o 
   9   1   5      124.62       60.16     37.54 o 
  10   1   5      406.80      419.15     70.44 o 
  11   1   5       73.04       15.67     48.18 o 
  12   1   5        2.91      -11.53     50.78 o 
 -13   2   5       14.12      -14.97    187.54 o 
 -12   2   5      122.51       75.54     78.97 o 
 -11   2   5      284.17      343.74     63.02 o 
 -10   2   5      486.87      635.55     83.96 o 
  -9   2   5      661.30      907.58     86.68 o 
  -8   2   5       24.32      -39.63     34.23 o 
  -7   2   5      916.30      882.87     31.58 o 
  -6   2   5     1058.41     1168.57     32.19 o 
  -5   2   5       29.97       28.55     14.99 o 
  -4   2   5      260.94      282.75     21.08 o 
  -3   2   5      241.36      270.58     24.57 o 
  -2   2   5      346.04      385.28     33.47 o 
  -1   2   5      347.34      445.68     26.02 o 
   0   2   5     3669.31     3802.92    113.33 o 
   1   2   5     2206.20     2139.92     50.73 o 
   2   2   5      686.94      661.52     24.85 o 
   3   2   5     1916.47     1974.62     39.04 o 
   4   2   5     6060.76     5855.12     83.25 o 
   5   2   5      298.66      306.36     28.90 o 
   6   2   5       19.53       12.65     24.30 o 
   7   2   5       66.55       66.75     38.30 o 
   8   2   5        3.45      -13.15     37.84 o 
   9   2   5       38.77       -7.15     36.24 o 
  10   2   5        0.45       35.97     41.96 o 
  11   2   5      134.64      181.96     53.02 o 
  12   2   5       15.77      -87.52     58.35 o 
 -12   3   5        0.05       29.01     77.01 o 
 -11   3   5      242.29      101.57     81.68 o 
 -10   3   5       10.89       15.77     65.17 o 
  -9   3   5        3.75       -3.37     40.21 o 
  -8   3   5      268.58      236.19     49.56 o 
  -7   3   5      724.46      865.53     39.43 o 
  -6   3   5      166.41      190.95     24.53 o 
  -5   3   5       66.89       77.70     18.35 o 
  -4   3   5     4243.02     4232.78     82.06 o 
  -3   3   5     1363.23     1400.21     36.56 o 
  -2   3   5       43.03       28.28     13.96 o 
  -1   3   5      447.68      418.15     23.09 o 
   0   3   5      176.05      207.93     21.92 o 
   1   3   5      580.36      562.67     24.87 o 
   2   3   5       53.12       80.74     15.64 o 
   3   3   5      322.70      403.63     23.25 o 
   4   3   5       26.01       -1.33     16.02 o 
   5   3   5       95.79       93.88     20.15 o 
   6   3   5       11.68       -6.92     20.61 o 
   7   3   5      175.62      227.84     41.69 o 
   8   3   5       48.64       19.68     44.83 o 
   9   3   5       13.58        0.90     46.14 o 
  10   3   5      103.85      113.76    117.55 o 
  11   3   5       49.49      -31.39     69.20 o 
  12   3   5       13.05      -66.50     79.81 o 
 -12   4   5      142.16      254.55    142.15 o 
 -11   4   5       43.48       74.51     72.56 o 
 -10   4   5      220.22      217.12     69.63 o 
  -9   4   5     1301.80     1461.92    122.79 o 
  -8   4   5     1010.83     1362.79     96.80 o 
  -7   4   5      969.99     1013.42    125.50 o 
  -6   4   5      451.33      490.70     33.84 o 
  -5   4   5      366.86      385.96     25.25 o 
  -4   4   5      984.03     1005.44     29.68 o 
  -3   4   5     2171.38     2296.17     50.63 o 
  -2   4   5     1171.63     1097.11     33.80 o 
  -1   4   5       60.34       44.40     14.04 o 
   0   4   5      425.60      559.72     29.79 o 
   1   4   5       75.46       86.75     19.76 o 
   2   4   5      631.54      677.81     31.24 o 
   3   4   5       32.51       31.59     17.48 o 
   4   4   5     6336.02     6291.89     92.12 o 
   5   4   5        9.63       -1.74     20.31 o 
   6   4   5        2.97      -25.52     21.58 o 
   7   4   5      259.14      163.35     53.48 o 
   8   4   5        8.39      -53.27     60.31 o 
   9   4   5        2.53       -7.28     60.66 o 
  10   4   5        1.69       17.27     66.06 o 
  11   4   5       57.95       97.31     76.03 o 
 -12   5   5      308.71      267.64     97.65 o 
 -11   5   5       10.53       37.37     77.34 o 
 -10   5   5      325.79      345.89     80.05 o 
  -9   5   5       44.36       -4.50     65.21 o 
  -8   5   5     1072.78     1204.73     98.83 o 
  -7   5   5        4.74       12.58     34.34 o 
  -6   5   5      170.36      179.75     30.11 o 
  -5   5   5       46.34       48.24     24.96 o 
  -4   5   5      285.96      302.89     23.99 o 
  -3   5   5      103.02       61.78     41.82 o 
  -2   5   5      759.55      761.37     26.25 o 
  -1   5   5     1387.38     1429.82     34.16 o 
   0   5   5        5.29        8.22     23.39 o 
   1   5   5      639.95      600.75     38.85 o 
   2   5   5     2199.70     2168.62    140.07 o 
   3   5   5      386.08      511.70     43.48 o 
   4   5   5     1597.92     1459.27     39.90 o 
   5   5   5      233.20      220.72     32.42 o 
   6   5   5      151.44      161.86     41.32 o 
   7   5   5       23.67       25.69     52.02 o 
   8   5   5        8.11       25.87     58.48 o 
   9   5   5       25.52        8.69     65.71 o 
  10   5   5       51.47       36.56     72.49 o 
  11   5   5       40.05       96.20     84.54 o 
 -11   6   5      131.24      156.61     85.37 o 
 -10   6   5        1.38      -35.11     69.55 o 
  -9   6   5      427.49      612.32     93.41 o 
  -8   6   5     2302.55     2291.51    111.91 o 
  -7   6   5      504.04      571.06     55.92 o 
  -6   6   5       10.44      -14.14     33.10 o 
  -5   6   5      252.02      238.53     33.33 o 
  -4   6   5     2341.07     2046.58     67.33 o 
  -3   6   5        9.62      -24.27     22.70 o 
  -2   6   5      918.27      954.92     38.04 o 
  -1   6   5       60.73       86.38     20.93 o 
   0   6   5       45.33       36.07     21.62 o 
   1   6   5      929.94     1042.12     36.10 o 
   2   6   5      963.30     1014.21     41.24 o 
   3   6   5       55.25       55.68     27.54 o 
   4   6   5      272.52      364.15     36.41 o 
   5   6   5        0.06      -32.18     27.57 o 
   6   6   5      442.50      455.50     85.91 o 
   7   6   5       24.84       33.01     58.24 o 
   8   6   5       45.78      -24.08     63.38 o 
   9   6   5       32.86       -2.53     67.78 o 
  10   6   5       13.46       13.49     76.89 o 
 -10   7   5        0.33       20.67     77.42 o 
  -9   7   5       22.15       37.91     72.06 o 
  -8   7   5      263.76      190.74     69.55 o 
  -7   7   5       33.04       -8.39     41.95 o 
  -6   7   5      139.01      196.92     51.98 o 
  -5   7   5      107.73      141.29     33.41 o 
  -4   7   5      131.38      110.16     32.14 o 
  -3   7   5     1506.73     1464.60     50.39 o 
  -2   7   5      302.17      386.38     35.71 o 
  -1   7   5      157.12       93.88     33.02 o 
   0   7   5     1035.72      976.02     62.05 o 
   1   7   5      959.57      884.36     69.11 o 
   2   7   5      905.41     1053.29     57.74 o 
   3   7   5      423.07      445.30     42.18 o 
   4   7   5      441.39      473.18     43.13 o 
   5   7   5       18.53      -16.39     32.04 o 
   6   7   5      665.80      761.49     64.56 o 
   7   7   5        8.55      -45.58     44.32 o 
   8   7   5      106.39       -3.30     70.79 o 
   9   7   5       59.29       17.26    134.57 o 
  10   7   5       40.40       23.14     80.28 o 
  -9   8   5       27.36      -25.67     89.32 o 
  -8   8   5       42.25      -97.00     64.67 o 
  -7   8   5      225.82       95.63     51.98 o 
  -6   8   5      142.45      184.37     42.95 o 
  -5   8   5      159.09      104.90     38.20 o 
  -4   8   5       80.81       24.50     34.75 o 
  -3   8   5     1325.73     1277.12     51.64 o 
  -2   8   5      189.01      100.37     49.56 o 
  -1   8   5        2.59      -41.85     39.79 o 
   0   8   5       95.23       41.21     44.67 o 
   1   8   5        7.87       34.35     42.80 o 
   2   8   5        4.57      -55.14     41.15 o 
   3   8   5      195.44      225.69     45.51 o 
   4   8   5      107.00      126.42     38.08 o 
   5   8   5       51.02       29.07     37.08 o 
   6   8   5       12.00       72.77     48.72 o 
   7   8   5       81.90       71.98     53.17 o 
   8   8   5      101.80       79.71    115.73 o 
   9   8   5        3.79       65.07     84.22 o 
  -8   9   5        3.30     -103.32     68.88 o 
  -7   9   5        7.52       70.33     53.28 o 
  -6   9   5       95.66       64.55     44.38 o 
  -5   9   5       55.89        9.87     39.13 o 
  -4   9   5      284.26      324.31     52.63 o 
  -3   9   5      781.11      924.16     96.53 o 
  -2   9   5      394.39      468.89     65.06 o 
  -1   9   5      103.51       19.26     49.38 o 
   0   9   5       27.53       26.47     75.05 o 
   1   9   5     1056.25      969.89     79.99 o 
   2   9   5      142.91      166.34     60.37 o 
   3   9   5      103.30       81.63     53.69 o 
   4   9   5      361.93      412.89     58.16 o 
   5   9   5       49.58        3.75     41.35 o 
   6   9   5      482.72      421.46     72.35 o 
   7   9   5       27.34       66.62     60.13 o 
   8   9   5      378.08      300.40    132.23 o 
  -7  10   5       49.35       77.64     70.37 o 
  -6  10   5        1.27       78.32     52.18 o 
  -5  10   5      205.75      299.72     59.70 o 
  -4  10   5        6.01       18.93     47.23 o 
  -3  10   5      527.79      492.15     73.71 o 
  -2  10   5        9.89      -48.96     78.60 o 
  -1  10   5       35.62        6.76     51.79 o 
   0  10   5        5.83       24.42     56.52 o 
   1  10   5        2.70      -50.08     90.18 o 
   2  10   5      144.68      153.96     99.65 o 
   3  10   5        0.47      -16.32     53.69 o 
   4  10   5        2.88       23.33     59.30 o 
   5  10   5        8.67       12.62     52.55 o 
   6  10   5        3.90       56.49     68.51 o 
  -5  11   5       92.50      164.00     58.58 o 
  -4  11   5      138.05      154.69     88.30 o 
  -3  11   5      312.89      296.14     78.81 o 
  -2  11   5      124.35       61.84    104.22 o 
  -1  11   5       40.21       29.29     61.16 o 
   0  11   5       81.89      100.81    171.23 o 
   1  11   5        1.57       -7.06     78.12 o 
   2  11   5       12.18      -81.77     71.58 o 
   3  11   5       91.73      124.70     70.34 o 
   4  11   5        2.01       17.13     96.81 o 
  -1  12   5      124.75      119.43    108.40 o 
   0  12   5        8.25      -45.84     64.75 o 
   1  12   5        9.22      -31.62     70.17 o 
 -13   0   6      307.08      400.97    240.96 o 
 -12   0   6        3.31      -16.40    115.41 o 
 -11   0   6       40.95      -53.76     97.91 o 
 -10   0   6       10.84      -51.08     71.26 o 
  -9   0   6        2.42       38.15     69.69 o 
  -8   0   6      963.28     1074.21    111.10 o 
  -7   0   6      625.51      642.63     52.29 o 
  -6   0   6     2075.20     1905.73     67.83 o 
  -5   0   6       25.05       38.47     26.10 o 
  -4   0   6     6844.37     6084.90    135.64 o 
  -3   0   6      171.12      216.39     43.21 o 
  -2   0   6     3105.31     3020.25    114.31 o 
  -1   0   6    14363.84    14013.70    375.52 o 
   0   0   6      212.54      341.78     31.72 o 
   1   0   6        8.82       -0.58     19.43 o 
   2   0   6     2248.51     2218.19     50.88 o 
   3   0   6     4812.38     4657.47     87.72 o 
   4   0   6     2515.46     2501.68     59.93 o 
   5   0   6    21830.75    21577.69    327.24 o 
   6   0   6     3787.34     3929.98    116.28 o 
   7   0   6     1773.44     1862.59     82.74 o 
   8   0   6     4275.20     4198.38    135.34 o 
   9   0   6       16.22       29.28     69.77 o 
  10   0   6      142.95       53.49     60.25 o 
  11   0   6      250.81      231.78     78.29 o 
  12   0   6      159.96      140.45     72.29 o 
 -13   1   6       12.39      -20.06     64.92 o 
 -12   1   6       78.90      -37.98     59.72 o 
 -11   1   6       80.72      114.76     55.81 o 
 -10   1   6      241.40      151.16     64.99 o 
  -9   1   6      542.88      615.31     71.76 o 
  -8   1   6      384.62      319.29     54.25 o 
  -7   1   6      155.96      169.81     25.01 o 
  -6   1   6       16.43       25.67     24.13 o 
  -5   1   6       15.83       46.83     18.27 o 
  -4   1   6     9413.34     9152.25    130.83 o 
  -3   1   6     4309.86     4240.97     98.21 o 
  -2   1   6      107.71      134.09     23.19 o 
  -1   1   6     5404.31     5187.81    160.59 o 
   0   1   6     3394.70     2988.45     54.47 o 
   1   1   6     3266.47     3273.59     51.27 o 
   2   1   6     1351.56     1255.48     30.14 o 
   3   1   6      106.14       99.68     14.57 o 
   4   1   6      488.25      581.04     24.64 o 
   5   1   6     1420.11     1348.64     34.52 o 
   6   1   6      299.06      358.11     33.62 o 
   7   1   6        5.30       11.52     29.61 o 
   8   1   6      463.30      423.56     43.14 o 
   9   1   6       85.59       41.14     37.23 o 
  10   1   6       40.89       20.67     41.72 o 
  11   1   6      391.45      340.02     60.53 o 
  12   1   6       13.52        4.55     92.89 o 
 -12   2   6       58.18     -102.54     97.05 o 
 -11   2   6       12.11        8.56     50.76 o 
 -10   2   6        2.42      -66.55     44.37 o 
  -9   2   6       19.51       -6.95     39.62 o 
  -8   2   6      915.68     1095.33     85.72 o 
  -7   2   6      413.58      459.09     45.13 o 
  -6   2   6     1953.84     1700.53     57.82 o 
  -5   2   6     3397.56     3278.73     62.38 o 
  -4   2   6     7115.16     7246.58    125.15 o 
  -3   2   6      515.22      565.53     31.70 o 
  -2   2   6     7900.92     8183.95    145.47 o 
  -1   2   6       62.50       56.00     17.13 o 
   0   2   6        7.07        2.78     15.81 o 
   1   2   6     4825.68     5389.92     75.67 o 
   2   2   6     2166.72     1984.33     39.25 o 
   3   2   6     5368.17     5445.61     78.99 o 
   4   2   6      913.69      900.36     30.13 o 
   5   2   6     1305.92     1368.68     38.44 o 
   6   2   6     2226.98     2260.90     57.46 o 
   7   2   6      248.03      328.07     48.42 o 
   8   2   6      469.75      535.79     46.54 o 
   9   2   6       59.97       12.56     35.15 o 
  10   2   6       41.46        9.61     44.23 o 
  11   2   6      100.74       57.56     61.26 o 
  12   2   6       18.44       35.65     85.58 o 
 -12   3   6        1.72      -25.85     74.91 o 
 -11   3   6       24.12      -72.25     67.72 o 
 -10   3   6      207.10      172.02     66.51 o 
  -9   3   6      366.07      263.66     50.76 o 
  -8   3   6      399.72      391.87     62.77 o 
  -7   3   6       13.36      -20.55     22.43 o 
  -6   3   6      103.95      190.96     22.74 o 
  -5   3   6     5773.62     5521.37     82.40 o 
  -4   3   6     1369.02     1274.97     47.36 o 
  -3   3   6     3559.50     3545.60     64.74 o 
  -2   3   6     8708.75     7983.91    240.77 o 
  -1   3   6     1910.92     1595.27     35.73 o 
   0   3   6     4781.31     4762.59     98.83 o 
   1   3   6    10516.82    10215.67    168.80 o 
   2   3   6     7188.40     7180.13     98.09 o 
   3   3   6      265.71      353.69     24.42 o 
   4   3   6      973.58      895.84     30.66 o 
   5   3   6     2255.02     2189.94     47.91 o 
   6   3   6       72.01       61.92     23.21 o 
   7   3   6      235.69      157.62     48.12 o 
   8   3   6      154.69      183.83     46.01 o 
   9   3   6        7.94      -33.25     46.48 o 
  10   3   6        0.35       27.93     85.14 o 
  11   3   6       30.05       -9.15     74.50 o 
 -12   4   6       77.98      103.76     79.80 o 
 -11   4   6      306.02      442.66    122.22 o 
 -10   4   6       52.63       81.01     67.64 o 
  -9   4   6      147.32      134.23     75.29 o 
  -8   4   6        0.64      -38.92     52.03 o 
  -7   4   6     1147.92     1195.97     38.32 o 
  -6   4   6        6.68       17.61     21.38 o 
  -5   4   6        3.51       -7.42     17.79 o 
  -4   4   6        1.22        1.58     19.34 o 
  -3   4   6     1614.39     1735.69     44.22 o 
  -2   4   6      494.49      611.78     29.98 o 
  -1   4   6        5.02       -6.00     15.08 o 
   0   4   6      390.64      368.68     30.29 o 
   1   4   6      226.36      244.70     28.04 o 
   2   4   6      744.58      747.69     31.69 o 
   3   4   6      814.41      811.59     29.82 o 
   4   4   6      193.40      154.45     22.96 o 
   5   4   6       96.21      134.22     24.75 o 
   6   4   6       72.31       90.25     32.41 o 
   7   4   6       95.82       41.04     49.04 o 
   8   4   6       20.97       10.64     54.03 o 
   9   4   6       12.77      -65.36     52.13 o 
  10   4   6       24.67        4.02     70.79 o 
  11   4   6       30.68      120.90     81.40 o 
 -12   5   6        4.10     -100.87     85.56 o 
 -11   5   6      166.05      226.52    116.76 o 
 -10   5   6      107.68       61.94     69.92 o 
  -9   5   6      588.44      572.44     81.66 o 
  -8   5   6      158.16       80.30     71.43 o 
  -7   5   6        2.16       62.15     36.56 o 
  -6   5   6      412.87      528.76     38.80 o 
  -5   5   6        7.92       -0.98     26.03 o 
  -4   5   6      302.07      266.75     29.24 o 
  -3   5   6     2209.32     1805.47     97.76 o 
  -2   5   6     4255.59     3881.86     63.63 o 
  -1   5   6     8060.79     7611.53    103.52 o 
   0   5   6     7264.11     7007.35    186.41 o 
   1   5   6     6357.19     6061.45    116.09 o 
   2   5   6     4057.55     3942.29     77.67 o 
   3   5   6     4955.84     4864.87     91.23 o 
   4   5   6     2131.77     2097.81     49.23 o 
   5   5   6      745.11      812.80     45.58 o 
   6   5   6        5.04       27.02     34.18 o 
   7   5   6       14.01      -43.98     49.42 o 
   8   5   6      118.26      149.62     64.20 o 
   9   5   6      298.87      335.98     81.84 o 
  10   5   6      132.59      215.78     80.14 o 
  11   5   6       91.98      150.14     90.79 o 
 -11   6   6       27.39       34.11     85.47 o 
 -10   6   6       51.56      -13.25     70.63 o 
  -9   6   6       56.45       98.25     72.79 o 
  -8   6   6      543.37      895.67    169.17 o 
  -7   6   6      479.01      514.94     61.20 o 
  -6   6   6       73.05      128.60     33.48 o 
  -5   6   6     3155.46     3091.28     72.75 o 
  -4   6   6     1396.82     1432.20     48.36 o 
  -3   6   6       67.78       76.47     26.72 o 
  -2   6   6      886.52      940.41     38.75 o 
  -1   6   6      984.81      955.62     32.55 o 
   0   6   6        2.68        3.88     22.82 o 
   1   6   6      874.96      927.74     58.63 o 
   2   6   6      271.32      258.19     33.19 o 
   3   6   6      571.35      677.98     43.78 o 
   4   6   6      555.66      644.82     44.19 o 
   5   6   6      912.74     1011.90     74.93 o 
   6   6   6      645.35      654.37     57.80 o 
   7   6   6      238.64      217.65    106.21 o 
   8   6   6      350.86      249.29     76.58 o 
   9   6   6       85.29       87.72    101.07 o 
  10   6   6       50.07      -94.89    148.60 o 
 -10   7   6        0.36       16.61     78.04 o 
  -9   7   6      195.27      203.67     82.08 o 
  -8   7   6      252.36      485.65    107.04 o 
  -7   7   6       45.22      -49.33     42.96 o 
  -6   7   6      431.41      476.94     46.44 o 
  -5   7   6       83.07       50.37     31.12 o 
  -4   7   6       21.06      -40.87     27.25 o 
  -3   7   6       18.69      -16.68     26.81 o 
  -2   7   6     2077.33     1805.13     54.15 o 
  -1   7   6     2382.72     2076.55     65.09 o 
   0   7   6     1958.80     1718.38     77.35 o 
   1   7   6     1183.61     1173.98     51.68 o 
   2   7   6     2279.63     2203.54     75.90 o 
   3   7   6     1543.51     1359.89     52.48 o 
   4   7   6        8.14       24.46     34.12 o 
   5   7   6      159.08      174.82     38.95 o 
   6   7   6      120.49      105.03     47.64 o 
   7   7   6       16.66      -16.52     64.09 o 
   8   7   6      231.10      194.07     78.94 o 
   9   7   6       28.63      -17.69     74.93 o 
  -9   8   6       17.72      -48.42     73.36 o 
  -8   8   6       43.75       49.66     60.20 o 
  -7   8   6       41.87      -66.53     45.88 o 
  -6   8   6       10.28        2.59     38.23 o 
  -5   8   6      235.39      179.90     39.93 o 
  -4   8   6      452.79      435.65     45.16 o 
  -3   8   6      840.38      961.45     63.07 o 
  -2   8   6      507.78      551.16     51.68 o 
  -1   8   6      442.46      288.57     55.09 o 
   0   8   6      361.66      373.80     56.89 o 
   1   8   6      518.33      626.83     65.53 o 
   2   8   6      993.82     1070.54     98.23 o 
   3   8   6      112.16       66.16     59.76 o 
   4   8   6     1917.12     1756.85     63.03 o 
   5   8   6      377.75      513.80     48.92 o 
   6   8   6      624.91      744.43     84.30 o 
   7   8   6      524.21      696.76     79.60 o 
   8   8   6      302.72      154.50     84.99 o 
   9   8   6      111.77       88.70     85.13 o 
  -8   9   6      105.93       28.00     54.82 o 
  -7   9   6       11.64      -75.85     50.57 o 
  -6   9   6       51.64       64.71     47.27 o 
  -5   9   6       79.80       91.64     43.11 o 
  -4   9   6        9.62        9.40     39.75 o 
  -3   9   6      480.20      604.29     72.40 o 
  -2   9   6      124.69      206.39     58.66 o 
  -1   9   6     1015.15     1141.39     85.63 o 
   0   9   6      324.57      431.79     91.47 o 
   1   9   6      183.72       95.23     50.22 o 
   2   9   6     1033.89     1256.19     92.24 o 
   3   9   6       42.84       40.27     55.54 o 
   4   9   6        8.30      -64.17     43.32 o 
   5   9   6      159.04      158.74     49.40 o 
   6   9   6        0.80        3.93     55.50 o 
   7   9   6        5.56      -35.72     60.37 o 
  -7  10   6       24.81      -48.88     66.97 o 
  -6  10   6      107.27       17.30     61.01 o 
  -5  10   6      412.14      380.49     61.08 o 
  -4  10   6      417.41      382.44     58.78 o 
  -3  10   6      555.71      620.60     81.30 o 
  -2  10   6       96.89       92.13     60.41 o 
  -1  10   6        0.54      -22.74     51.39 o 
   0  10   6       87.50       40.43     57.46 o 
   1  10   6        2.82       63.12     57.23 o 
   2  10   6      335.19      310.51     68.05 o 
   3  10   6      122.45       85.71     64.88 o 
   4  10   6      457.74      591.50     84.93 o 
   5  10   6      108.40      111.56     58.84 o 
   6  10   6      124.34      200.80     79.05 o 
  -5  11   6        4.88      -43.76     54.62 o 
  -4  11   6       63.66      208.12     70.86 o 
  -3  11   6      195.68      131.07    110.77 o 
  -2  11   6      473.74      504.59     79.98 o 
  -1  11   6      524.55      693.34     87.60 o 
   0  11   6     1057.70      935.52     92.43 o 
   1  11   6      830.14      956.97     98.10 o 
   2  11   6      624.38      685.31     90.38 o 
   3  11   6      536.72      457.25     85.37 o 
   4  11   6      228.26      297.35    165.18 o 
 -13   1   7        9.80      -13.73     65.94 o 
 -12   1   7       15.37      -28.34     56.60 o 
 -11   1   7      156.20      128.27     75.62 o 
 -10   1   7     2418.90     2434.94    109.48 o 
  -9   1   7      260.50      335.27     89.57 o 
  -8   1   7     2887.69     2893.18    104.77 o 
  -7   1   7      322.29      379.97     35.79 o 
  -6   1   7      578.78      668.60     35.17 o 
  -5   1   7      138.78       80.68     19.50 o 
  -4   1   7       45.06       16.40     18.72 o 
  -3   1   7     2104.08     1771.90     59.80 o 
  -2   1   7      414.53      550.65     40.27 o 
  -1   1   7       46.00       78.81     19.48 o 
   0   1   7     2010.44     2235.42     47.30 o 
   1   1   7       91.43       53.17     14.77 o 
   2   1   7      699.23      810.31     28.45 o 
   3   1   7       52.50       56.21     13.94 o 
   4   1   7     2875.11     2805.27     53.52 o 
   5   1   7       10.41        2.66     16.86 o 
   6   1   7      587.30      554.46     33.31 o 
   7   1   7      288.83      178.43     34.96 o 
   8   1   7      421.70      522.61     47.54 o 
   9   1   7       29.93      -45.48     34.66 o 
  10   1   7        6.39      -55.19     52.43 o 
  11   1   7       57.73        7.56     48.03 o 
  12   1   7       83.00       35.39     66.62 o 
 -12   2   7      144.91       52.13     78.82 o 
 -11   2   7       96.10       71.34     56.31 o 
 -10   2   7        8.41      -39.71     48.85 o 
  -9   2   7       53.46       49.31     40.40 o 
  -8   2   7     1307.49     1208.75     70.16 o 
  -7   2   7       18.35       19.78     23.69 o 
  -6   2   7      501.11      682.09     35.74 o 
  -5   2   7     1339.66     1326.54     55.80 o 
  -4   2   7     1218.60     1172.53     40.35 o 
  -3   2   7     2047.15     2120.10     97.44 o 
  -2   2   7       57.67       98.44     18.30 o 
  -1   2   7      908.65      874.05     33.73 o 
   0   2   7     2116.87     2160.86     54.28 o 
   1   2   7     2838.12     2771.71     49.02 o 
   2   2   7     1998.75     1972.97     41.51 o 
   3   2   7     6805.63     6664.81     94.23 o 
   4   2   7      184.80      153.32     22.73 o 
   5   2   7      526.24      659.60     37.28 o 
   6   2   7      329.27      394.25     31.02 o 
   7   2   7      341.13      353.24     38.97 o 
   8   2   7        2.61      -11.12     32.58 o 
   9   2   7       82.97       83.93     39.26 o 
  10   2   7       79.09       -8.17     51.65 o 
  11   2   7        0.62       25.40     62.74 o 
 -12   3   7      163.35      138.14     84.14 o 
 -11   3   7        9.85       12.31     73.30 o 
 -10   3   7       24.96      100.45     67.38 o 
  -9   3   7        1.58       17.54     43.50 o 
  -8   3   7     1732.78     1773.97    134.41 o 
  -7   3   7       18.64       -3.44     23.18 o 
  -6   3   7      545.14      517.56     30.43 o 
  -5   3   7     1056.39      933.65     31.79 o 
  -4   3   7     1164.79     1437.26     41.27 o 
  -3   3   7       24.45       11.02     15.75 o 
  -2   3   7     5244.36     5653.35    125.21 o 
  -1   3   7     3296.67     3487.81     60.52 o 
   0   3   7       72.73       53.51     31.46 o 
   1   3   7      277.20      263.65     32.18 o 
   2   3   7       67.28      125.65     18.84 o 
   3   3   7      932.41      929.53     31.05 o 
   4   3   7       91.35       96.51     21.94 o 
   5   3   7        2.86        3.39     20.84 o 
   6   3   7       92.87       64.17     29.78 o 
   7   3   7        6.98      -28.46     42.79 o 
   8   3   7      191.05      165.95     50.67 o 
   9   3   7       49.41       -5.20     45.66 o 
  10   3   7       24.75      -55.63     60.69 o 
  11   3   7        9.84       66.91     74.48 o 
 -12   4   7      201.36      155.27     88.20 o 
 -11   4   7       45.90       43.78     78.05 o 
 -10   4   7       43.57       61.42     96.49 o 
  -9   4   7      146.97      170.57     62.77 o 
  -8   4   7      219.37      381.18    124.42 o 
  -7   4   7       41.10      -32.35     24.17 o 
  -6   4   7      471.72      594.19     33.15 o 
  -5   4   7       96.47      130.95     22.60 o 
  -4   4   7      133.17      164.77     24.53 o 
  -3   4   7      921.15      904.48     33.73 o 
  -2   4   7        7.82       44.34     16.31 o 
  -1   4   7     2100.42     2004.53     44.86 o 
   0   4   7     2460.27     2333.78     60.06 o 
   1   4   7     2138.80     1775.97     52.65 o 
   2   4   7     2100.51     2112.56     64.25 o 
   3   4   7     1892.35     1783.74     43.24 o 
   4   4   7      220.01      247.41     29.85 o 
   5   4   7      427.46      558.77     33.94 o 
   6   4   7       21.08        5.72     29.68 o 
   7   4   7     1270.63     1486.67    103.31 o 
   8   4   7      144.09      165.83    101.15 o 
   9   4   7       94.44      -38.64     64.33 o 
  10   4   7       99.57       70.20     69.73 o 
  11   4   7      138.11       65.88     81.48 o 
 -11   5   7      127.79       52.55     83.51 o 
 -10   5   7      139.53      177.41     78.23 o 
  -9   5   7      617.20      671.63     86.55 o 
  -8   5   7       24.69       53.10     57.73 o 
  -7   5   7      196.29      255.51     35.68 o 
  -6   5   7        0.80      -10.39     26.77 o 
  -5   5   7      123.15       26.39     26.07 o 
  -4   5   7      528.66      742.51     40.42 o 
  -3   5   7       11.87       18.24     21.59 o 
  -2   5   7        2.41       -3.29     17.47 o 
  -1   5   7     1053.82     1060.05     35.44 o 
   0   5   7      317.30      462.03     36.30 o 
   1   5   7     1210.35     1258.56     56.78 o 
   2   5   7        4.11       18.66     23.50 o 
   3   5   7       22.84       36.73     25.27 o 
   4   5   7      561.92      649.55     36.39 o 
   5   5   7       31.26        2.29     26.83 o 
   6   5   7       32.59       15.24     39.76 o 
   7   5   7       18.02      -23.38     54.05 o 
   8   5   7       45.34      -33.37     54.87 o 
   9   5   7        1.52       -2.56     70.71 o 
  10   5   7        3.84       24.57     77.56 o 
 -11   6   7       71.78        7.88    100.44 o 
 -10   6   7        6.65     -115.86    150.25 o 
  -9   6   7       50.76       24.35     70.43 o 
  -8   6   7      102.53      154.96     48.17 o 
  -7   6   7      220.71      162.60     46.68 o 
  -6   6   7      305.45      391.46     39.21 o 
  -5   6   7     2975.10     2939.47    111.24 o 
  -4   6   7     1210.31     1158.40     44.93 o 
  -3   6   7      642.71      749.61     42.86 o 
  -2   6   7      335.97      267.12     31.76 o 
  -1   6   7     1226.42     1138.13     35.33 o 
   0   6   7        9.19      -25.12     21.85 o 
   1   6   7      250.25      330.73     39.65 o 
   2   6   7        9.30      -28.05     30.05 o 
   3   6   7      128.36      189.44     33.67 o 
   4   6   7       26.44       89.89     32.42 o 
   5   6   7      865.01     1015.33     69.46 o 
   6   6   7       14.44      -26.97     39.88 o 
   7   6   7      479.96      361.68    104.02 o 
   8   6   7      309.22      407.47     79.97 o 
   9   6   7      202.40      191.88     80.18 o 
  10   6   7      162.30       70.36    106.51 o 
 -10   7   7      172.31      150.58    139.47 o 
  -9   7   7      223.61      135.04     73.76 o 
  -8   7   7      202.97      383.56     62.82 o 
  -7   7   7     1322.21     1316.73     71.91 o 
  -6   7   7       62.60       99.57     49.00 o 
  -5   7   7       17.01       36.91     33.74 o 
  -4   7   7       18.52       14.94     30.85 o 
  -3   7   7      142.16      183.07     34.30 o 
  -2   7   7      244.61      257.02     34.24 o 
  -1   7   7      259.57      315.33     39.51 o 
   0   7   7      746.31      706.84     65.04 o 
   1   7   7       24.34        0.43     39.57 o 
   2   7   7      150.32      113.49     39.36 o 
   3   7   7      103.57      128.85     34.55 o 
   4   7   7       67.17       65.63     34.22 o 
   5   7   7        1.80       26.66     36.45 o 
   6   7   7       40.96        2.05     43.18 o 
   7   7   7       36.68       24.18     68.94 o 
   8   7   7      110.24      -16.77     68.00 o 
   9   7   7        8.10      -26.23     77.23 o 
  -9   8   7       93.94      107.62    119.44 o 
  -8   8   7       38.46      -17.79     53.11 o 
  -7   8   7      309.95      298.14     58.74 o 
  -6   8   7       12.95      -24.85     37.43 o 
  -5   8   7      677.59      674.72     61.29 o 
  -4   8   7     1220.05     1293.39     72.42 o 
  -3   8   7       87.08      163.32     56.46 o 
  -2   8   7      741.41      786.60     71.59 o 
  -1   8   7      209.01      278.29     53.92 o 
   0   8   7     1477.05     1411.24    131.58 o 
   1   8   7       32.24       80.74     45.93 o 
   2   8   7       69.28       90.19     48.04 o 
   3   8   7      119.95      109.51     41.09 o 
   4   8   7       28.41       30.54     35.20 o 
   5   8   7       61.09       68.25     40.63 o 
   6   8   7      226.46      184.82     57.88 o 
   7   8   7      196.45      150.79     78.93 o 
   8   8   7       71.84      -31.86     75.45 o 
  -8   9   7       61.72      138.88     66.12 o 
  -7   9   7      301.27      203.45     62.82 o 
  -6   9   7      256.69      303.17     52.63 o 
  -5   9   7       98.91       79.23     45.06 o 
  -4   9   7       46.10       30.65     44.56 o 
  -3   9   7       24.56        2.75     41.28 o 
  -2   9   7      689.83      634.91     72.70 o 
  -1   9   7       66.33      116.73     52.27 o 
   0   9   7       54.53       86.76     52.93 o 
   1   9   7      112.98       83.42    130.48 o 
   2   9   7        4.24       23.10     50.95 o 
   3   9   7      632.98      561.11    114.36 o 
   4   9   7        4.39       -9.84     57.80 o 
   5   9   7       18.24       20.39     54.02 o 
   6   9   7      103.43       92.19     58.85 o 
   7   9   7       27.81       64.78     79.70 o 
  -7  10   7       10.54       36.59     67.58 o 
  -6  10   7       12.11      -40.32     51.75 o 
  -5  10   7      130.98      256.85     82.91 o 
  -4  10   7       83.61       37.27     48.96 o 
  -3  10   7       21.61       79.01     59.52 o 
  -2  10   7       35.44       34.85     53.34 o 
  -1  10   7       71.02       53.30     56.06 o 
   0  10   7      579.93      652.32     79.93 o 
   1  10   7       48.00      -24.32     88.85 o 
   2  10   7      361.23      434.80     73.04 o 
   3  10   7       31.97      109.77     65.79 o 
   4  10   7       14.77       99.21     67.18 o 
   5  10   7       82.49       67.64    102.33 o 
   6  10   7       14.68       24.11    146.55 o 
  -5  11   7       64.32       75.52     72.47 o 
  -4  11   7        1.15       15.71    117.62 o 
  -3  11   7       18.67      -41.27     62.51 o 
  -2  11   7        2.13      -33.37     62.46 o 
  -1  11   7       16.09      -21.42     62.04 o 
   0  11   7        1.79      -20.69     59.10 o 
   1  11   7       16.10       16.85     64.62 o 
   2  11   7        2.01        9.14     71.56 o 
   3  11   7        0.03      -77.52     63.12 o 
   4  11   7        7.38       39.61     99.17 o 
 -13   0   8       47.37       44.62    129.76 o 
 -12   0   8        0.39       32.64    112.73 o 
 -11   0   8       95.02      169.97    110.53 o 
 -10   0   8      599.57      522.43    113.10 o 
  -9   0   8     1195.38     1320.98    136.36 o 
  -8   0   8       80.77      -14.19     56.92 o 
  -7   0   8       37.32      -14.60     37.92 o 
  -6   0   8        3.79       29.35     32.28 o 
  -5   0   8     6369.50     7058.13    160.99 o 
  -3   0   8    21796.99    20111.62    532.14 o 
  -2   0   8      608.49      549.11     63.29 o 
  -1   0   8      999.97      888.22     68.08 o 
   0   0   8     7664.90     7229.32    160.83 o 
   1   0   8       38.46       26.73     32.09 o 
   2   0   8    11442.39    11522.07    185.82 o 
   3   0   8      796.21      804.86     37.51 o 
   4   0   8     4352.60     4509.87     93.48 o 
   5   0   8        9.63      -14.84     24.42 o 
   6   0   8      606.28      647.38     61.53 o 
   7   0   8     1524.44     1185.41     74.24 o 
   8   0   8     1559.26     1701.10     90.67 o 
   9   0   8        0.01       16.06     78.20 o 
  10   0   8      224.88      232.02     90.51 o 
  11   0   8      576.97      645.24     96.50 o 
 -13   1   8        5.69       17.51     70.49 o 
 -12   1   8        0.23      -30.33     60.56 o 
 -11   1   8       54.01       94.44     71.66 o 
 -10   1   8        2.94      -43.53     57.38 o 
  -9   1   8       75.00       59.44     51.13 o 
  -8   1   8        2.19        5.51     45.29 o 
  -7   1   8     1411.95     1309.15     43.59 o 
  -6   1   8       57.38       60.58     24.04 o 
  -5   1   8      502.30      489.57     31.19 o 
  -4   1   8     2272.23     2196.57     72.84 o 
  -3   1   8       85.31      107.43     28.68 o 
  -2   1   8     2183.38     2228.53     71.79 o 
  -1   1   8      437.31      501.99     33.48 o 
   0   1   8      839.87      936.26     32.51 o 
   1   1   8      146.44      167.76     21.67 o 
   2   1   8       21.32        0.38     14.56 o 
   3   1   8       16.91       -7.24     13.27 o 
   4   1   8     1081.31     1119.13     31.18 o 
   5   1   8      487.07      575.91     29.43 o 
   6   1   8      681.34      792.06     37.17 o 
   7   1   8       29.67      -23.22     29.72 o 
   8   1   8      155.60      229.67     83.89 o 
   9   1   8      182.49      112.36     41.76 o 
  10   1   8        0.37        7.00     52.57 o 
  11   1   8       36.73       11.55     71.27 o 
 -12   2   8        8.11      -28.41    118.33 o 
 -11   2   8        0.01      -20.77     55.95 o 
 -10   2   8      244.87      164.20     52.38 o 
  -9   2   8      975.50     1007.20     74.35 o 
  -8   2   8       50.79       50.89     46.15 o 
  -7   2   8      542.10      510.39     36.06 o 
  -6   2   8      635.46      653.64     36.18 o 
  -5   2   8     3313.30     3477.75     79.77 o 
  -4   2   8      824.19      807.48     39.01 o 
  -3   2   8      323.12      325.29     37.78 o 
  -2   2   8     6611.05     6483.08    269.51 o 
  -1   2   8    14958.59    14766.40    232.90 o 
   0   2   8     4939.78     4851.31     96.39 o 
   1   2   8    10037.11    10247.63    166.59 o 
   2   2   8     3590.24     3632.38     61.59 o 
   3   2   8     1028.72     1037.54     27.90 o 
   4   2   8     5417.76     5378.88     75.40 o 
   5   2   8       80.75       90.58     21.34 o 
   6   2   8        5.80       -7.83     23.55 o 
   7   2   8      451.74      354.37     39.92 o 
   8   2   8      135.07      194.17     48.25 o 
   9   2   8       73.37      156.38     54.41 o 
  10   2   8        0.23      -65.49     51.69 o 
  11   2   8       32.11      -62.45     58.28 o 
 -12   3   8       17.29     -108.79     72.52 o 
 -11   3   8      200.37      167.14     81.84 o 
 -10   3   8      130.38      194.35     69.32 o 
  -9   3   8        5.63      -26.84     39.78 o 
  -8   3   8       11.76      -36.58     37.96 o 
  -7   3   8      770.77      729.68     50.73 o 
  -6   3   8       14.48       42.50     20.65 o 
  -5   3   8      970.49      788.43     35.45 o 
  -4   3   8      736.16      702.53     33.88 o 
  -3   3   8       47.40       84.64     23.12 o 
  -2   3   8        4.61       14.51     17.92 o 
  -1   3   8      667.51      727.87     33.78 o 
   0   3   8      311.44      513.34     35.23 o 
   1   3   8        2.44      -19.15     20.62 o 
   2   3   8     1875.85     2012.88     45.07 o 
   3   3   8       28.78        8.58     17.95 o 
   4   3   8     5317.80     4885.31     80.69 o 
   5   3   8     2021.25     1971.34     48.77 o 
   6   3   8      161.94      208.02     36.06 o 
   7   3   8      771.84      950.51     65.80 o 
   8   3   8      771.37      936.05     70.36 o 
   9   3   8      116.65      104.69     67.60 o 
  10   3   8      101.35      132.04     88.30 o 
  11   3   8        1.92      -30.35     78.64 o 
 -12   4   8      110.88       77.69     88.77 o 
 -11   4   8       50.90       12.76    147.89 o 
 -10   4   8      607.85      555.32     87.43 o 
  -9   4   8      502.58      530.95    151.18 o 
  -8   4   8      540.67      668.44     82.65 o 
  -7   4   8      280.99      262.25     34.03 o 
  -6   4   8      254.10      372.61     27.11 o 
  -5   4   8       15.09      -14.07     22.45 o 
  -4   4   8     1951.70     2061.20     52.52 o 
  -3   4   8      968.35     1031.39     53.29 o 
  -2   4   8        8.34       -3.94     17.24 o 
  -1   4   8       81.20      123.71     19.88 o 
   0   4   8     2544.10     2449.61     63.98 o 
   1   4   8        0.02       14.86     36.28 o 
   2   4   8       11.91       27.03     21.98 o 
   3   4   8      139.40       89.95     23.20 o 
   4   4   8        0.53       15.58     27.38 o 
   5   4   8      543.06      644.77     44.43 o 
   6   4   8      490.21      621.42     55.09 o 
   7   4   8      198.04      147.37     70.64 o 
   8   4   8       23.85       48.42     57.83 o 
   9   4   8        0.41      -86.43     57.62 o 
  10   4   8        2.53        2.39     74.43 o 
  11   4   8       21.89       -7.68     80.63 o 
 -11   5   8        0.73      -39.92     68.67 o 
 -10   5   8       12.60      -52.25     69.63 o 
  -9   5   8       36.49      -41.77     58.75 o 
  -8   5   8      320.72      274.78     62.89 o 
  -7   5   8      194.75      170.43     35.06 o 
  -6   5   8      708.02      649.32     43.40 o 
  -5   5   8      975.07      905.19     40.31 o 
  -4   5   8     1909.19     1629.04     58.78 o 
  -3   5   8      454.70      443.49     36.57 o 
  -2   5   8     1784.07     1808.53     42.16 o 
  -1   5   8        9.96       13.19     19.69 o 
   0   5   8      855.02      927.50     55.83 o 
   1   5   8       36.08       29.72     27.86 o 
   2   5   8     1128.76     1081.28     43.59 o 
   3   5   8      539.13      523.78     38.77 o 
   4   5   8     2510.84     2384.04     55.96 o 
   5   5   8     1842.61     1854.09     59.23 o 
   6   5   8     1172.05     1180.17     76.07 o 
   7   5   8      831.55     1112.82     93.88 o 
   8   5   8      446.40      458.52     78.03 o 
   9   5   8       75.44       42.82     68.37 o 
  10   5   8      132.45       82.44     78.56 o 
 -11   6   8        8.99       44.35    113.20 o 
 -10   6   8      524.99      409.74     99.05 o 
  -9   6   8      484.04      414.09     84.09 o 
  -8   6   8      113.26       39.56     44.80 o 
  -7   6   8      990.31      923.08     66.18 o 
  -6   6   8      102.62      142.89     32.88 o 
  -5   6   8     1033.09     1218.92     49.11 o 
  -4   6   8      186.94      273.41     34.55 o 
  -3   6   8     1429.10     1483.13     49.09 o 
  -2   6   8     1767.71     1851.02     52.61 o 
  -1   6   8     2598.68     2706.43     62.22 o 
   0   6   8     1898.55     1850.43     60.61 o 
   1   6   8     1779.48     1872.62     63.10 o 
   2   6   8     1964.73     1836.23     80.21 o 
   3   6   8      247.99      352.87     49.05 o 
   4   6   8     1782.13     1658.89     58.17 o 
   5   6   8      262.47      311.48     40.37 o 
   6   6   8      175.45      256.87     51.87 o 
   7   6   8        8.91       15.62     58.52 o 
   8   6   8        0.12       -9.76     65.39 o 
   9   6   8       14.02        5.33     73.16 o 
  10   6   8       19.12        9.48     83.66 o 
 -10   7   8      141.29      129.89     88.51 o 
  -9   7   8       27.89       38.37     76.94 o 
  -8   7   8       17.74       -4.67     61.78 o 
  -7   7   8      178.39      256.08     54.11 o 
  -6   7   8     1892.74     1600.29     60.10 o 
  -5   7   8     1937.32     1643.28     57.22 o 
  -4   7   8       23.71      -13.09     30.40 o 
  -3   7   8     2572.29     2235.43     62.97 o 
  -2   7   8     2123.01     2018.78     57.60 o 
  -1   7   8       39.13       60.94     33.86 o 
   0   7   8        3.10       61.29     43.60 o 
   1   7   8      160.82      187.50     41.18 o 
   2   7   8     1618.68     1587.95     63.69 o 
   3   7   8      446.54      467.25     45.24 o 
   4   7   8      372.47      383.75     44.56 o 
   5   7   8     1346.14     1325.28     60.94 o 
   6   7   8      112.52      116.99     50.21 o 
   7   7   8       45.60      -99.60     66.40 o 
   8   7   8       35.35      112.87    202.21 o 
   9   7   8       17.55       27.25     80.99 o 
  -9   8   8       67.84       54.54     81.97 o 
  -8   8   8      117.37      137.43     57.58 o 
  -7   8   8      111.15       49.67     50.44 o 
  -6   8   8      315.50      299.42     47.57 o 
  -5   8   8       12.20       14.75     35.44 o 
  -4   8   8       73.87       73.15     35.06 o 
  -3   8   8       43.44       66.32     33.70 o 
  -2   8   8       39.28       88.97     46.54 o 
  -1   8   8     1126.35     1194.85     73.69 o 
   0   8   8     3311.86     3054.67    111.11 o 
   1   8   8      715.97      819.61     74.37 o 
   2   8   8       40.26       10.84     48.85 o 
   3   8   8     1536.25     1498.72     66.92 o 
   4   8   8      650.72      757.63     82.92 o 
   5   8   8       80.95       15.17     49.02 o 
   6   8   8      319.39      279.41     63.94 o 
   7   8   8      116.47      126.47     75.65 o 
   8   8   8        7.65      -94.71     77.08 o 
  -8   9   8        9.23      -29.22     59.91 o 
  -7   9   8       14.07        0.56     86.64 o 
  -6   9   8      181.86      248.99     47.35 o 
  -5   9   8      186.04      255.57     46.57 o 
  -4   9   8      219.26      246.52     62.21 o 
  -3   9   8       80.46       58.81     52.02 o 
  -2   9   8       38.04       12.80     48.94 o 
  -1   9   8      568.74      587.24     75.04 o 
   0   9   8        1.81      -18.76     63.38 o 
   1   9   8      120.52      177.62     57.86 o 
   2   9   8        1.06       13.41     52.95 o 
   3   9   8      182.92      213.77     62.01 o 
   4   9   8        4.24       92.09     62.89 o 
   5   9   8      185.09      263.86     54.11 o 
   6   9   8       94.10       33.78     59.75 o 
   7   9   8       44.39       55.87     81.23 o 
  -7  10   8        6.08       44.34     73.43 o 
  -6  10   8       38.77       16.40     59.20 o 
  -5  10   8        1.66      -56.86     59.73 o 
  -4  10   8        3.39      -21.04     56.58 o 
  -3  10   8       37.44       41.34     60.75 o 
  -2  10   8      469.13      453.41     76.08 o 
  -1  10   8      504.75      457.81     73.38 o 
   0  10   8     1073.58     1222.41    102.11 o 
   1  10   8      793.12     1057.04     92.99 o 
   2  10   8      722.98      841.54     85.53 o 
   3  10   8      131.94      249.52     75.41 o 
   4  10   8       89.81       85.56     70.84 o 
   5  10   8       80.85      -28.54    101.86 o 
  -4  11   8      154.61      135.62     75.31 o 
  -3  11   8      431.93      461.23     83.35 o 
  -2  11   8      204.51      203.87     71.70 o 
  -1  11   8       56.30       72.91     64.69 o 
   0  11   8        0.66       15.41     64.29 o 
   1  11   8        0.13      -91.29     60.86 o 
   2  11   8       62.38      -45.54    168.31 o 
   3  11   8      142.44       91.03     75.98 o 
 -12   1   9      530.99      683.71    101.67 o 
 -11   1   9      247.25      378.45     82.53 o 
 -10   1   9      100.79       95.87     57.99 o 
  -9   1   9        3.59       -8.95     52.78 o 
  -8   1   9       79.37      105.70     45.75 o 
  -7   1   9      560.15      760.54     40.35 o 
  -6   1   9       57.62      107.19     25.94 o 
  -5   1   9      662.69      831.24     40.69 o 
  -4   1   9      247.48      274.24     39.71 o 
  -3   1   9     2237.68     2333.26    127.42 o 
  -2   1   9       23.45        0.21     49.90 o 
  -1   1   9     2913.31     2608.86     66.38 o 
   0   1   9     4571.61     3995.27     74.94 o 
   1   1   9     3328.46     3330.46     67.65 o 
   2   1   9     1142.28     1000.31     32.42 o 
   3   1   9     1238.96     1155.10     30.28 o 
   4   1   9      800.15      861.89     29.77 o 
   5   1   9       50.27       60.57     26.80 o 
   6   1   9      366.29      356.49     37.90 o 
   7   1   9     1072.73     1168.53     55.20 o 
   8   1   9        2.96       -2.40     32.90 o 
   9   1   9      483.35      507.31     60.97 o 
  10   1   9      290.74      280.56     62.95 o 
  11   1   9        0.45       40.80     63.58 o 
 -12   2   9      123.43      132.47    171.32 o 
 -11   2   9        0.75       -0.39     57.15 o 
 -10   2   9      276.52      286.50     57.91 o 
  -9   2   9      629.94      755.48     76.46 o 
  -8   2   9      610.40      750.13     71.26 o 
  -7   2   9      103.82      117.71     27.91 o 
  -6   2   9       11.04       -8.55     28.88 o 
  -5   2   9       10.99       13.09     24.78 o 
  -4   2   9      116.38      144.19     33.07 o 
  -3   2   9       38.50       54.00     31.40 o 
  -2   2   9     3184.81     3269.83     93.96 o 
  -1   2   9      332.11      424.79     34.24 o 
   0   2   9        5.37      -34.06     29.47 o 
   1   2   9      561.60      651.75     36.12 o 
   2   2   9       18.99        7.43     18.17 o 
   3   2   9        0.90      -21.37     14.25 o 
   4   2   9      366.31      431.16     25.96 o 
   5   2   9       55.86       50.90     21.38 o 
   6   2   9      401.02      442.89     45.21 o 
   7   2   9      162.53       43.40     44.63 o 
   8   2   9       34.33        3.80     41.78 o 
   9   2   9        1.39      -58.21     66.82 o 
  10   2   9       13.00       47.56     75.56 o 
  11   2   9        0.36      -39.63     60.82 o 
 -12   3   9        6.36        2.18    149.86 o 
 -11   3   9       23.16      -24.59     77.34 o 
 -10   3   9      441.36      310.64     84.85 o 
  -9   3   9      387.33      526.49     59.86 o 
  -8   3   9        2.12      -21.00     37.92 o 
  -7   3   9       75.26       71.34     26.29 o 
  -6   3   9      127.88       84.66     23.03 o 
  -5   3   9     1465.87     1486.79     46.49 o 
  -4   3   9     1038.28     1049.62     37.87 o 
  -3   3   9     1709.28     1784.12     80.64 o 
  -2   3   9      522.39      635.59     70.34 o 
  -1   3   9      206.10      316.82     28.09 o 
   0   3   9      571.55      726.46     38.95 o 
   1   3   9     1238.16     1148.18     45.42 o 
   2   3   9        9.90        1.81     17.75 o 
   3   3   9       28.23       49.47     21.39 o 
   4   3   9      762.95      858.94     46.64 o 
   5   3   9      565.92      711.43     63.45 o 
   6   3   9       51.18       -3.18     32.39 o 
   7   3   9       74.39       39.61     44.52 o 
   8   3   9       83.32       96.37     48.96 o 
   9   3   9       19.91       14.20     70.23 o 
  10   3   9        0.35      196.61    232.32 o 
  11   3   9       89.02      -65.50     72.54 o 
 -12   4   9       66.48      145.02     95.02 o 
 -11   4   9      144.46      280.67     87.02 o 
 -10   4   9      112.34      135.20     78.29 o 
  -9   4   9      547.77      640.61     82.77 o 
  -8   4   9     2251.73     2289.30    109.54 o 
  -7   4   9      143.57      199.72     30.73 o 
  -6   4   9      105.12      116.83     24.93 o 
  -5   4   9      113.71       81.13     25.20 o 
  -4   4   9       52.04       50.82     23.42 o 
  -3   4   9      113.06       86.27     23.90 o 
  -2   4   9      441.58      542.99     31.13 o 
  -1   4   9      277.61      326.62     25.62 o 
   0   4   9        7.65        1.55     24.42 o 
   1   4   9       41.06       70.49     29.01 o 
   2   4   9       11.28       32.59     24.60 o 
   3   4   9      203.14      214.19     27.80 o 
   4   4   9      410.99      406.51     35.11 o 
   5   4   9       21.05      -29.89     25.12 o 
   6   4   9        0.54       -5.72     42.44 o 
   7   4   9      181.67      132.75     44.74 o 
   8   4   9       16.88      -24.49     58.39 o 
   9   4   9      108.51       53.83     65.20 o 
  10   4   9       20.64        3.21     71.35 o 
 -11   5   9       47.71       -4.06     76.70 o 
 -10   5   9       74.20       53.36     71.16 o 
  -9   5   9      182.05      109.30     68.18 o 
  -8   5   9      462.37      474.07     56.87 o 
  -7   5   9       66.14       81.97     32.49 o 
  -6   5   9      247.79      229.71     34.59 o 
  -5   5   9      298.51      271.84     33.93 o 
  -4   5   9        9.56        0.05     24.81 o 
  -3   5   9       80.37       34.07     24.54 o 
  -2   5   9       13.87      -25.36     20.82 o 
  -1   5   9     1858.61     1869.55     48.37 o 
   0   5   9      407.20      520.64     43.05 o 
   1   5   9      924.83      899.23     46.42 o 
   2   5   9     1033.33      972.71     48.60 o 
   3   5   9       11.44        8.35     27.70 o 
   4   5   9     1181.43     1157.36     42.83 o 
   5   5   9      491.86      505.91     56.12 o 
   6   5   9       63.11       99.23     53.42 o 
   7   5   9       23.48       35.58     79.70 o 
   8   5   9        4.57      -31.50     65.35 o 
   9   5   9        5.74      -12.91     68.13 o 
  10   5   9       22.94       27.73     73.13 o 
 -11   6   9       40.95      103.05     81.31 o 
 -10   6   9       52.42      109.75     79.97 o 
  -9   6   9      622.13      853.93    124.37 o 
  -8   6   9      443.43      348.91     58.00 o 
  -7   6   9      169.95      202.36     38.66 o 
  -6   6   9     1481.45     1326.08     52.76 o 
  -5   6   9       47.84      102.17     31.57 o 
  -4   6   9      876.70      788.94     62.49 o 
  -3   6   9      182.52      232.33     36.41 o 
  -2   6   9      549.21      592.14     39.75 o 
  -1   6   9        6.79       -8.89     32.05 o 
   0   6   9       69.76       54.13     33.12 o 
   1   6   9       70.03       60.40     36.42 o 
   2   6   9       36.11       75.12     34.69 o 
   3   6   9      565.00      711.80     49.20 o 
   4   6   9       26.65       67.55     33.74 o 
   5   6   9      453.84      507.90     47.06 o 
   6   6   9        0.18        8.17     46.78 o 
   7   6   9       21.88      -25.90     61.32 o 
   8   6   9       25.81      -41.84    170.28 o 
   9   6   9       44.21      -46.64    103.82 o 
 -10   7   9       13.66     -116.71     77.81 o 
  -9   7   9       11.33       63.12     76.11 o 
  -8   7   9      129.82      151.00     56.95 o 
  -7   7   9        6.25      114.24     49.71 o 
  -6   7   9        0.08       26.13     35.83 o 
  -5   7   9        8.97       -2.22     31.22 o 
  -4   7   9     1268.25     1274.43     50.70 o 
  -3   7   9      205.08      317.67     38.28 o 
  -2   7   9      508.39      588.93     52.53 o 
  -1   7   9       19.39       -2.58     34.28 o 
   0   7   9       58.48       57.75     45.77 o 
   1   7   9     1191.09     1161.02     57.52 o 
   2   7   9      862.59      794.12    100.52 o 
   3   7   9      317.99      268.20     48.83 o 
   4   7   9       21.33       -9.54     34.70 o 
   5   7   9       19.54       21.18     48.60 o 
   6   7   9       32.94       41.14     57.27 o 
   7   7   9       64.37       95.21     65.06 o 
   8   7   9        1.27       29.87     72.24 o 
   9   7   9       21.97      -73.34     77.43 o 
  -9   8   9        3.82     -109.21     73.52 o 
  -8   8   9       11.46       -8.56     56.21 o 
  -7   8   9       29.19       23.79     65.22 o 
  -6   8   9       55.32       46.98     40.31 o 
  -5   8   9       89.85        0.34     53.25 o 
  -4   8   9        5.34       19.70     35.33 o 
  -3   8   9       19.83       14.30     37.41 o 
  -2   8   9      146.85      209.16     56.13 o 
  -1   8   9      314.25      390.69     60.44 o 
   0   8   9       90.18       99.12     49.91 o 
   1   8   9      240.08      220.08     56.73 o 
   2   8   9      275.69      312.29     83.11 o 
   3   8   9      234.61      211.55     67.07 o 
   4   8   9       40.95      -56.60     37.74 o 
   5   8   9       23.09      -38.72     48.25 o 
   6   8   9       22.96      -11.77     55.25 o 
   7   8   9        5.34      -61.37     75.15 o 
   8   8   9        0.44       56.02     82.79 o 
  -8   9   9        0.05      -15.80     57.70 o 
  -7   9   9       48.29       45.34     54.25 o 
  -6   9   9       65.29       75.69     44.24 o 
  -5   9   9       45.14       61.98     42.80 o 
  -4   9   9     1230.15     1272.43    185.26 o 
  -3   9   9      260.42      305.16     62.83 o 
  -2   9   9      170.23      185.44     58.22 o 
  -1   9   9       17.79       69.81     56.29 o 
   0   9   9       23.00        2.05     47.76 o 
   1   9   9      229.81      268.71     66.62 o 
   2   9   9       99.02       86.03     96.50 o 
   3   9   9        8.29      -11.77     50.68 o 
   4   9   9       96.27      121.73     95.47 o 
   5   9   9       61.72        5.71     63.50 o 
   6   9   9      242.18      302.61     70.56 o 
   7   9   9       53.26      -38.87     82.13 o 
  -6  10   9       12.19       39.82     67.02 o 
  -5  10   9       58.63      118.99     63.99 o 
  -4  10   9        1.73       28.94     70.95 o 
  -3  10   9       60.31      115.72     63.76 o 
  -2  10   9       11.53      -37.23     54.77 o 
  -1  10   9        1.86      -43.37     56.03 o 
   0  10   9        3.11      -11.62     70.32 o 
   1  10   9        2.17      -84.54     59.83 o 
   2  10   9        0.75      -22.64     64.86 o 
   3  10   9        9.60       36.20     63.36 o 
   4  10   9      261.75      158.37    118.43 o 
   5  10   9       23.97      122.51    101.38 o 
  -4  11   9       35.14      105.05     66.48 o 
  -3  11   9       47.93       92.17     99.73 o 
  -2  11   9      113.06      140.18     69.18 o 
  -1  11   9       19.19       20.85     75.99 o 
   0  11   9       20.45      -97.46     98.54 o 
   1  11   9       63.28      150.58     80.57 o 
   2  11   9        0.64      108.01     82.62 o 
   3  11   9        7.15       16.70     73.47 o 
 -12   0  10        1.33      -83.56    108.32 o 
 -11   0  10      136.95      175.97     93.98 o 
 -10   0  10       55.48       22.55     85.77 o 
  -9   0  10      368.92      448.85     89.74 o 
  -8   0  10       46.17       52.82     64.33 o 
  -7   0  10      161.40      169.89     44.61 o 
  -6   0  10     1109.98      987.62     59.40 o 
  -5   0  10     1599.47     1281.68     87.04 o 
  -4   0  10       24.34      -46.04     46.35 o 
  -3   0  10     2185.54     2024.25    107.22 o 
  -2   0  10      441.77      454.21     70.21 o 
  -1   0  10     2608.22     2271.63    115.55 o 
   0   0  10      633.48      713.32     55.35 o 
   1   0  10      361.46      493.34     49.07 o 
   2   0  10     2224.05     2430.37     61.76 o 
   3   0  10     3309.00     3179.11     76.42 o 
   4   0  10        7.14       -9.22     25.36 o 
   5   0  10     3053.60     3081.85     80.44 o 
   6   0  10     2481.01     2654.53    174.46 o 
   7   0  10     1495.59     1612.16     84.77 o 
   8   0  10        3.65      -15.83     87.90 o 
   9   0  10      264.71      493.43    114.17 o 
  10   0  10      314.60      436.35    124.74 o 
  11   0  10       38.97       -1.42    106.74 o 
 -12   1  10       29.28      -17.49     82.33 o 
 -11   1  10       15.54       -1.43     66.35 o 
 -10   1  10      187.36       72.72     62.11 o 
  -9   1  10       14.41      -71.73     47.82 o 
  -8   1  10       19.54      -22.58     34.88 o 
  -7   1  10      391.27      348.50     35.54 o 
  -6   1  10      645.04      778.14     36.85 o 
  -5   1  10       23.11       17.32     35.40 o 
  -4   1  10     1088.82     1160.43     59.38 o 
  -3   1  10      206.99      222.22     40.30 o 
  -2   1  10      838.36      836.96     53.67 o 
  -1   1  10     2415.80     2626.44     69.66 o 
   0   1  10        8.75       17.85     20.22 o 
   1   1  10     1524.53     1537.24     46.79 o 
   2   1  10      218.13      217.16     23.41 o 
   3   1  10     1383.72     1400.92     34.90 o 
   4   1  10      701.73      836.22     57.59 o 
   5   1  10      151.61      143.91     31.40 o 
   6   1  10      442.02      465.16     40.41 o 
   7   1  10       13.59      -20.61     38.24 o 
   8   1  10        2.70      -62.12     41.41 o 
   9   1  10        4.80      -18.35     49.42 o 
  10   1  10        8.04      -39.70     69.81 o 
  11   1  10       11.36       43.59     82.82 o 
 -12   2  10        0.07       50.94    100.59 o 
 -11   2  10      102.15       66.58     57.93 o 
 -10   2  10      111.10       66.76     50.53 o 
  -9   2  10        0.68       16.10     53.95 o 
  -8   2  10        9.16       84.40     45.23 o 
  -7   2  10        7.46      -19.79     26.25 o 
  -6   2  10      950.19      885.08     43.72 o 
  -5   2  10      755.67      729.64     45.80 o 
  -4   2  10     2741.84     2560.87     84.98 o 
  -3   2  10     7039.39     7391.91    169.67 o 
  -2   2  10       81.50      185.54     43.13 o 
  -1   2  10       35.66       40.97     24.64 o 
   0   2  10     6199.42     6669.58    138.37 o 
   1   2  10     1549.10     1584.33     47.52 o 
   2   2  10      186.33      154.67     21.86 o 
   3   2  10     1060.13     1004.10     36.60 o 
   4   2  10     3085.83     2827.65     60.73 o 
   5   2  10     2230.27     2071.85     53.75 o 
   6   2  10      871.47      973.63     59.01 o 
   7   2  10     1158.43     1228.34    105.13 o 
   8   2  10      151.15      198.92     54.26 o 
   9   2  10      118.51      112.65     54.89 o 
  10   2  10       91.89      104.64    109.77 o 
  11   2  10        0.80      -25.20     65.76 o 
 -12   3  10        0.46        1.44     79.94 o 
 -11   3  10        0.07       -7.95     75.49 o 
 -10   3  10       17.04       15.83     60.78 o 
  -9   3  10      793.56      664.54     66.90 o 
  -8   3  10      198.82      122.77     43.45 o 
  -7   3  10       73.15      126.87     28.45 o 
  -6   3  10      127.00      286.97     29.90 o 
  -5   3  10      294.07      432.39     35.17 o 
  -4   3  10     1975.73     2141.71     93.73 o 
  -3   3  10      535.23      626.51     40.32 o 
  -2   3  10       51.36       29.19     21.47 o 
  -1   3  10     2724.52     2771.22     72.20 o 
   0   3  10       65.50      119.75     28.74 o 
   1   3  10      211.25      192.42     33.61 o 
   2   3  10     1512.93     1443.18     69.39 o 
   3   3  10       69.99       83.60     24.82 o 
   4   3  10     1441.21     1369.69     43.91 o 
   5   3  10     1352.24     1197.95     59.87 o 
   6   3  10      825.29      737.71     49.91 o 
   7   3  10        5.51        1.33     57.28 o 
   8   3  10        0.31      -56.97     46.69 o 
   9   3  10       31.29       22.18     54.61 o 
  10   3  10       31.43      -50.57     64.92 o 
 -12   4  10       23.93      -32.04     85.90 o 
 -11   4  10       26.38       49.34     80.21 o 
 -10   4  10       46.35       -7.55     66.39 o 
  -9   4  10        0.07      -71.21     54.15 o 
  -8   4  10      178.96      106.45     46.88 o 
  -7   4  10      950.41     1061.35     44.06 o 
  -6   4  10        4.69       10.25     23.75 o 
  -5   4  10        0.01       15.42     25.80 o 
  -4   4  10        0.05        2.21     22.47 o 
  -3   4  10      829.57      818.93     73.11 o 
  -2   4  10     2806.48     2863.80     60.48 o 
  -1   4  10      203.94      183.09     22.95 o 
   0   4  10       26.69       18.31     27.52 o 
   1   4  10      644.82      664.65     57.47 o 
   2   4  10      277.32      384.96     41.17 o 
   3   4  10     1511.52     1494.39     44.49 o 
   4   4  10        4.47      -35.09     23.40 o 
   5   4  10      327.89      249.09     37.74 o 
   6   4  10      355.51      438.35     43.75 o 
   7   4  10        4.40      -19.18     54.72 o 
   8   4  10        3.84      -43.96     57.22 o 
   9   4  10       20.12      -40.71     64.23 o 
  10   4  10       18.78       51.60     77.69 o 
 -11   5  10       10.43     -104.19     72.68 o 
 -10   5  10      139.50      129.25     77.48 o 
  -9   5  10      103.64       39.42     68.98 o 
  -8   5  10       77.08       46.48     42.68 o 
  -7   5  10      483.91      461.71     42.86 o 
  -6   5  10      318.19      352.50     38.77 o 
  -5   5  10      419.33      360.90     36.52 o 
  -4   5  10      524.63      655.04     42.47 o 
  -3   5  10      695.97      752.52     43.11 o 
  -2   5  10      297.08      322.89     45.48 o 
  -1   5  10     4239.90     3992.10     76.09 o 
   0   5  10     1306.76     1165.83     52.61 o 
   1   5  10     3762.30     3710.40     92.33 o 
   2   5  10     1930.39     1902.10     67.35 o 
   3   5  10      818.35      897.81     47.47 o 
   4   5  10      363.60      443.61     38.73 o 
   5   5  10      381.92      349.86     48.10 o 
   6   5  10      260.50      176.32     47.43 o 
   7   5  10       40.65       -5.64     54.67 o 
   8   5  10      155.84      179.72     72.61 o 
   9   5  10       38.66       63.24     68.89 o 
  10   5  10       11.35     -103.65     71.22 o 
 -11   6  10       87.55       87.07    131.26 o 
 -10   6  10        2.62      -61.65     76.06 o 
  -9   6  10        5.00       21.95     76.39 o 
  -8   6  10       57.37      -30.97     45.89 o 
  -7   6  10      225.10      307.58     43.02 o 
  -6   6  10       50.59       66.32     32.30 o 
  -5   6  10     1084.96     1089.18     48.13 o 
  -4   6  10     1171.78     1166.86     61.26 o 
  -3   6  10     1314.56     1286.38     47.59 o 
  -2   6  10      527.40      597.48     40.69 o 
  -1   6  10      162.57      190.14     41.34 o 
   0   6  10      293.26      393.55     43.74 o 
   1   6  10      612.90      642.02     54.57 o 
   2   6  10      213.57      249.07     50.16 o 
   3   6  10      524.94      587.87     47.76 o 
   4   6  10      988.19     1140.82     57.63 o 
   5   6  10     1164.66     1184.47     59.68 o 
   6   6  10      484.49      590.47     63.56 o 
   7   6  10      478.81      449.14     84.99 o 
   8   6  10      361.46      394.44     89.30 o 
   9   6  10       78.94       11.45     71.29 o 
 -10   7  10       52.49      -59.69     81.65 o 
  -9   7  10        2.07      -66.04     74.82 o 
  -8   7  10       52.21       65.12     51.13 o 
  -7   7  10      351.93      389.10     48.07 o 
  -6   7  10        0.43       18.39     33.95 o 
  -5   7  10      241.02      226.64     56.95 o 
  -4   7  10      775.40      926.86     55.09 o 
  -3   7  10     1332.84     1215.24     60.44 o 
  -2   7  10     1272.17     1098.81     58.98 o 
  -1   7  10       48.73       36.91     33.44 o 
   0   7  10     4750.95     4085.47    112.73 o 
   1   7  10     5128.21     4624.28    112.43 o 
   2   7  10      293.71      274.29     47.49 o 
   3   7  10      497.89      721.53     60.34 o 
   4   7  10      304.79      303.83     45.19 o 
   5   7  10       35.35       30.93     38.57 o 
   6   7  10       21.19      -43.90     47.90 o 
   7   7  10       11.99      -45.22    177.93 o 
   8   7  10      281.08      171.77     98.87 o 
  -9   8  10        0.20        8.76     78.20 o 
  -8   8  10       20.79      -18.46     54.31 o 
  -7   8  10        0.92       26.89     48.49 o 
  -6   8  10      290.25      336.55     66.17 o 
  -5   8  10      871.64      778.67     56.88 o 
  -4   8  10      656.25      585.24     58.41 o 
  -3   8  10       17.01      -22.71     39.31 o 
  -2   8  10       11.50        6.96     48.01 o 
  -1   8  10        3.47      -36.13     45.89 o 
   0   8  10      214.70      204.74    122.84 o 
   1   8  10       77.06       82.88     54.66 o 
   2   8  10       53.42       97.47     85.14 o 
   3   8  10      439.14      385.61     56.57 o 
   4   8  10      267.54      295.99     89.58 o 
   5   8  10        3.38       39.43     43.82 o 
   6   8  10      222.06      130.49     61.18 o 
   7   8  10       59.96      -29.49     71.97 o 
  -8   9  10       90.85       13.32     62.92 o 
  -7   9  10        0.87      -31.73     58.99 o 
  -6   9  10       10.75      -16.52     49.96 o 
  -5   9  10        0.23      -12.30     44.45 o 
  -4   9  10       70.31      109.60     59.92 o 
  -3   9  10      211.92      344.54     68.82 o 
  -2   9  10        2.30       17.92     52.46 o 
  -1   9  10      301.01      447.32     72.67 o 
   0   9  10       74.22      126.25     86.56 o 
   1   9  10      119.27      127.02     58.71 o 
   2   9  10      474.43      517.14     73.72 o 
   3   9  10       29.50       71.38     57.27 o 
   4   9  10      458.62      488.33     75.83 o 
   5   9  10      114.78      172.02     76.86 o 
   6   9  10        6.32       54.77     57.67 o 
  -6  10  10       73.77      119.38     67.67 o 
  -5  10  10       90.46      -42.07     64.27 o 
  -4  10  10       92.00       18.09     60.46 o 
  -3  10  10      220.61      175.11     70.91 o 
  -2  10  10        4.61       39.61     61.50 o 
  -1  10  10       32.17        0.04     60.91 o 
   0  10  10        2.20       18.11     63.55 o 
   1  10  10       76.37        8.71     60.15 o 
   2  10  10      119.16       96.79     64.75 o 
   3  10  10      111.79       76.92     67.90 o 
   4  10  10      129.09      154.64     72.07 o 
   5  10  10      135.87       37.37    108.32 o 
  -3  11  10       97.31      216.07     78.13 o 
  -2  11  10      144.02      240.53     78.96 o 
  -1  11  10      314.11      381.12     84.09 o 
   0  11  10      376.83      541.84    108.97 o 
   1  11  10      579.81      949.37    183.35 o 
   2  11  10      550.05      412.52     89.09 o 
 -12   1  11      109.38        9.88     81.20 o 
 -11   1  11       95.75       91.23     71.12 o 
 -10   1  11      382.66      596.30     80.52 o 
  -9   1  11     1694.05     1812.60     89.42 o 
  -8   1  11      507.44      729.84     57.92 o 
  -7   1  11      485.18      518.77     40.97 o 
  -6   1  11      702.64      752.95     43.59 o 
  -5   1  11      164.69      116.39     32.27 o 
  -4   1  11      825.61      972.46     59.03 o 
  -3   1  11      434.12      477.93     51.95 o 
  -2   1  11       82.61      141.70     37.07 o 
  -1   1  11      979.40      955.16     45.30 o 
   0   1  11      149.86      182.78     24.08 o 
   1   1  11      114.46      120.43     26.02 o 
   2   1  11       46.14       43.47     25.13 o 
   3   1  11      155.49      118.96     20.58 o 
   4   1  11       61.33       38.52     25.68 o 
   5   1  11      175.92      154.41     29.70 o 
   6   1  11       64.51       71.38     43.08 o 
   7   1  11       36.01       15.36     43.52 o 
   8   1  11       17.57       79.78     48.48 o 
   9   1  11      565.01      507.42     88.05 o 
  10   1  11      210.74      276.96     89.42 o 
 -12   2  11       12.77       -0.47     82.03 o 
 -11   2  11       90.77      110.94     60.00 o 
 -10   2  11       19.05        2.56     60.36 o 
  -9   2  11      536.59      646.99    100.32 o 
  -8   2  11      391.20      285.57     57.03 o 
  -7   2  11      277.54      224.13     33.66 o 
  -6   2  11      678.15      887.18     55.46 o 
  -5   2  11       10.38       16.17     35.73 o 
  -4   2  11       33.10       47.17     37.11 o 
  -3   2  11      515.28      709.52     56.68 o 
  -2   2  11      147.61      189.22     39.70 o 
  -1   2  11     1658.85     1682.05     58.30 o 
   0   2  11     1657.98     1573.71     55.76 o 
   1   2  11     2988.18     2914.60     72.75 o 
   2   2  11      254.99      277.60     32.32 o 
   3   2  11      132.05      145.80     27.12 o 
   4   2  11       32.12       13.54     26.22 o 
   5   2  11      386.91      400.94     35.72 o 
   6   2  11        5.26      -57.15     38.10 o 
   7   2  11       63.04        0.44     45.43 o 
   8   2  11       19.19       33.58     43.93 o 
   9   2  11        5.20       36.77     51.98 o 
  10   2  11       35.11      138.89     96.57 o 
 -12   3  11        0.62       81.76     90.86 o 
 -11   3  11        3.09      -57.22     99.33 o 
 -10   3  11      114.77       99.68     72.19 o 
  -9   3  11       65.35        6.61     47.86 o 
  -8   3  11      135.85      206.76     37.75 o 
  -7   3  11     1084.03      972.36     42.84 o 
  -6   3  11       41.86       46.39     26.89 o 
  -5   3  11        3.97        3.51     26.35 o 
  -4   3  11       20.51       45.03     27.38 o 
  -3   3  11      776.35      919.78     75.07 o 
  -2   3  11       98.84      143.51     25.80 o 
  -1   3  11      147.72      178.57     33.46 o 
   0   3  11      382.08      446.30     41.34 o 
   1   3  11      216.56      283.66     38.80 o 
   2   3  11       23.27       11.12     25.56 o 
   3   3  11      737.19      802.86     40.86 o 
   4   3  11        0.16       -5.05     25.25 o 
   5   3  11        3.36      -13.74     29.91 o 
   6   3  11       16.91        1.07     33.34 o 
   7   3  11      397.45      343.88     57.79 o 
   8   3  11       43.27       39.90     48.59 o 
   9   3  11       28.55      -78.97     52.64 o 
  10   3  11        0.66      -44.77     70.14 o 
 -11   4  11       15.69      -78.67     81.33 o 
 -10   4  11       75.64       30.55     67.00 o 
  -9   4  11      108.41      188.91    107.46 o 
  -8   4  11       33.59       -2.65     42.72 o 
  -7   4  11        8.55       18.68     28.23 o 
  -6   4  11      116.61      244.90     34.78 o 
  -5   4  11      463.36      594.96     42.76 o 
  -4   4  11      426.64      491.85     38.05 o 
  -3   4  11      783.82      974.25     62.75 o 
  -2   4  11      349.49      420.26     51.52 o 
  -1   4  11     1484.26     1412.49     54.64 o 
   0   4  11       79.46       49.66     31.32 o 
   1   4  11     1109.48     1119.68     70.29 o 
   2   4  11      927.99      994.51     58.62 o 
   3   4  11      113.37      151.30     29.65 o 
   4   4  11       33.39       40.90     28.27 o 
   5   4  11      375.79      375.17     36.93 o 
   6   4  11      145.12      151.55     40.25 o 
   7   4  11       75.68       53.22     50.08 o 
   8   4  11       34.70      -14.32     58.06 o 
   9   4  11      120.14      -28.63     68.19 o 
  10   4  11       30.23       30.23     93.50 o 
 -11   5  11       71.51       70.90     98.94 o 
 -10   5  11        4.33       17.59     72.73 o 
  -9   5  11      575.71      748.85    105.05 o 
  -8   5  11       34.53       80.46     49.19 o 
  -7   5  11        4.95       18.54     32.04 o 
  -6   5  11      379.65      522.97     44.06 o 
  -5   5  11      181.88      131.90     32.30 o 
  -4   5  11        4.74        8.82     27.64 o 
  -3   5  11      327.77      298.62     33.45 o 
  -2   5  11      233.04      343.30     31.88 o 
  -1   5  11       31.57       43.67     32.75 o 
   0   5  11       67.06       57.91     39.48 o 
   1   5  11       77.06       94.41     36.36 o 
   2   5  11       36.52      -36.82     33.51 o 
   3   5  11       25.93      -19.49     29.63 o 
   4   5  11       30.79       32.27     27.96 o 
   5   5  11        0.84      -29.45     32.55 o 
   6   5  11       31.02      -60.62     40.41 o 
   7   5  11      115.81       96.95     69.42 o 
   8   5  11       57.58      -34.47     65.95 o 
   9   5  11       16.75       99.88     78.91 o 
 -10   6  11        3.46      -10.63     80.45 o 
  -9   6  11        0.25       32.53     68.15 o 
  -8   6  11       25.67      111.92     49.75 o 
  -7   6  11      178.53      290.86     43.02 o 
  -6   6  11      283.67      484.56     46.19 o 
  -5   6  11      882.62     1125.48     57.87 o 
  -4   6  11      280.49      398.02     49.43 o 
  -3   6  11     1604.10     1514.32     63.26 o 
  -2   6  11      239.04      226.37     40.61 o 
  -1   6  11      246.39      276.53     43.45 o 
   0   6  11       95.03      106.61     60.17 o 
   1   6  11       29.51       89.80     38.28 o 
   2   6  11       10.39      -18.59     37.24 o 
   3   6  11      144.60       96.71     58.55 o 
   4   6  11       50.41       17.74     34.88 o 
   5   6  11       44.44       74.14     37.92 o 
   6   6  11      269.00      231.77     99.64 o 
   7   6  11      369.10      430.79     81.27 o 
   8   6  11      204.98      135.31    117.95 o 
   9   6  11       33.57       -6.16     76.76 o 
 -10   7  11        2.23       62.54     88.88 o 
  -9   7  11      289.00      302.66     84.45 o 
  -8   7  11       32.74        1.82     51.63 o 
  -7   7  11      554.10      708.16     67.52 o 
  -6   7  11      234.63      269.67     43.08 o 
  -5   7  11      373.90      289.58     43.28 o 
  -4   7  11        6.01       13.11     38.66 o 
  -3   7  11      203.77      216.05     44.64 o 
  -2   7  11        3.32      -20.00     37.98 o 
  -1   7  11        8.57       20.74     43.76 o 
   0   7  11       34.90       24.16     38.81 o 
   1   7  11      512.03      538.58    119.62 o 
   2   7  11      633.03      600.76     58.39 o 
   3   7  11       84.33      135.21     47.29 o 
   4   7  11       18.75       50.92     39.55 o 
   5   7  11        9.72      -32.75     39.50 o 
   6   7  11       73.22       49.99     52.88 o 
   7   7  11        2.74       37.65     71.74 o 
   8   7  11      110.38       29.87     90.08 o 
  -9   8  11        2.84      -20.14     82.55 o 
  -8   8  11        0.08      -40.22     55.55 o 
  -7   8  11      147.31       73.49     54.39 o 
  -6   8  11       68.01      -25.42     46.70 o 
  -5   8  11      667.63      756.39    145.34 o 
  -4   8  11       10.55       43.16     43.85 o 
  -3   8  11        2.45       -7.19     38.44 o 
  -2   8  11      183.93      200.82     77.66 o 
  -1   8  11      244.96      195.31     57.10 o 
   0   8  11       85.31      142.47     52.70 o 
   1   8  11       49.09       12.57     50.73 o 
   2   8  11      283.78      245.54     64.82 o 
   3   8  11        0.79       32.98     46.52 o 
   4   8  11       14.70      -47.94     48.43 o 
   5   8  11        1.21      -46.74     43.36 o 
   6   8  11       23.27       -6.28     52.96 o 
   7   8  11       16.75       29.52     71.63 o 
  -7   9  11      236.22      143.43     78.64 o 
  -6   9  11       54.23       46.76     54.21 o 
  -5   9  11        8.85      -21.43     55.55 o 
  -4   9  11      138.23      -32.38     58.91 o 
  -3   9  11       28.65      -74.63     49.75 o 
  -2   9  11       69.74       27.58     64.01 o 
  -1   9  11      126.63      258.08     62.62 o 
   0   9  11       12.62      -26.85     52.02 o 
   1   9  11       17.77      -28.80     53.51 o 
   2   9  11       23.23       69.82     93.58 o 
   3   9  11       47.11       70.99     64.05 o 
   4   9  11        1.73      -21.55     61.54 o 
   5   9  11       18.12       -1.78     77.22 o 
   6   9  11        1.07      -19.72     62.19 o 
  -6  10  11       31.19       14.46     83.41 o 
  -5  10  11        2.55      -27.49     62.17 o 
  -4  10  11       38.87       52.15     83.49 o 
  -3  10  11       72.53       62.42     61.82 o 
  -2  10  11      112.61      279.91     70.74 o 
  -1  10  11        3.93       67.31     63.22 o 
   0  10  11       26.73       58.28     68.90 o 
   1  10  11        2.03      -15.04    108.24 o 
   2  10  11       84.69       81.22     69.33 o 
   3  10  11        1.95      -52.88     95.23 o 
   4  10  11        8.35      -57.53     67.41 o 
  -2  11  11        6.27        7.54     72.31 o 
  -1  11  11        0.31      103.24     71.32 o 
   0  11  11        1.43       42.33     72.02 o 
   1  11  11        6.98       34.16     74.45 o 
 -12   0  12       29.19      136.38    115.10 o 
 -11   0  12       81.56       39.10     97.60 o 
 -10   0  12      734.88      764.45    123.36 o 
  -9   0  12        1.45      -60.86     68.58 o 
  -8   0  12      500.12      476.27     66.33 o 
  -7   0  12      668.55      584.39     64.66 o 
  -6   0  12       10.69       61.65     61.02 o 
  -5   0  12        4.83       42.41     53.92 o 
  -4   0  12      153.99      198.69     66.86 o 
  -3   0  12     3032.68     3033.04    145.58 o 
  -2   0  12       18.68       -4.57     43.67 o 
  -1   0  12      699.09      961.35     98.15 o 
   0   0  12     1341.32     1252.77     65.18 o 
   1   0  12      615.17      672.30     59.40 o 
   2   0  12     1339.98     1375.01     89.45 o 
   3   0  12     1253.23     1214.61     50.31 o 
   4   0  12     1229.46     1220.55     63.92 o 
   5   0  12     1235.37     1198.55     76.06 o 
   6   0  12      283.35      347.10     94.78 o 
   7   0  12      571.51      537.41    113.25 o 
   8   0  12      112.59      285.40    117.00 o 
   9   0  12        5.27       16.40     95.54 o 
  10   0  12      436.32      567.59    148.72 o 
 -12   1  12        4.69      -90.68    167.91 o 
 -11   1  12        2.61      -42.16     76.86 o 
 -10   1  12       81.94       21.21    179.83 o 
  -9   1  12      240.86      200.46     62.67 o 
  -8   1  12      443.04      446.20     51.73 o 
  -7   1  12       42.43       18.73     28.99 o 
  -6   1  12       28.31       78.82     33.87 o 
  -5   1  12      193.19      159.71     47.31 o 
  -4   1  12      634.95      722.42     60.66 o 
  -3   1  12       66.49      104.00     32.25 o 
  -2   1  12      171.66      226.82     34.90 o 
  -1   1  12      373.36      361.50     38.63 o 
   0   1  12      787.47      903.05     44.15 o 
   1   1  12      288.34      282.06     32.19 o 
   2   1  12       26.09       39.01     27.50 o 
   3   1  12       59.77       47.52     24.66 o 
   4   1  12      582.53      636.56     47.10 o 
   5   1  12      235.79      261.88     38.17 o 
   6   1  12      691.99      705.83     58.75 o 
   7   1  12      231.36      314.87     70.91 o 
   8   1  12      146.62      218.44    171.24 o 
   9   1  12       33.82       75.76     78.61 o 
  10   1  12        2.69       34.76     78.96 o 
 -12   2  12       62.04       45.16     82.19 o 
 -11   2  12       34.34      -83.33     95.56 o 
 -10   2  12       10.13       -5.03     65.04 o 
  -9   2  12       68.83       94.76     57.36 o 
  -8   2  12      657.12      711.01     87.31 o 
  -7   2  12      207.15      115.54     33.42 o 
  -6   2  12      197.59      351.84     44.26 o 
  -5   2  12      130.63       81.22     53.85 o 
  -4   2  12      145.34      171.55     45.31 o 
  -3   2  12      156.65      287.94     49.25 o 
  -2   2  12      251.16      173.18     43.98 o 
  -1   2  12     2727.93     2609.27     74.91 o 
   0   2  12     3204.48     3175.41     96.90 o 
   1   2  12     1896.70     1742.20     61.85 o 
   2   2  12      463.59      511.06     41.24 o 
   3   2  12     3865.48     3870.89     74.92 o 
   4   2  12       76.04       75.90     30.39 o 
   5   2  12      538.27      650.42     48.32 o 
   6   2  12      120.08       79.99     42.58 o 
   7   2  12        1.45       -5.31     44.36 o 
   8   2  12      324.68      333.26     58.81 o 
   9   2  12        1.67       54.33     80.25 o 
  10   2  12      186.60      320.88    127.64 o 
 -12   3  12       38.14     -128.64     85.76 o 
 -11   3  12       67.67      -54.45     68.49 o 
 -10   3  12       79.32       57.17     63.63 o 
  -9   3  12      414.69      364.66     56.53 o 
  -8   3  12      144.39       87.76     39.40 o 
  -7   3  12      304.30      337.19     36.12 o 
  -6   3  12     1095.46      992.82     50.75 o 
  -5   3  12      896.65      860.58     76.62 o 
  -4   3  12        2.82      -40.04     26.69 o 
  -3   3  12     2116.61     1919.93     61.32 o 
  -2   3  12      309.15      259.98     31.49 o 
  -1   3  12       25.38       37.99     29.76 o 
   0   3  12      773.83      832.66     54.37 o 
   1   3  12      605.48      737.93     53.71 o 
   2   3  12      388.32      373.46     38.17 o 
   3   3  12       36.78       47.51     26.48 o 
   4   3  12       49.45       49.91     27.99 o 
   5   3  12     1160.82     1247.97     53.51 o 
   6   3  12      219.38      239.01     40.91 o 
   7   3  12      178.91      213.95     83.21 o 
   8   3  12      173.57      137.71     54.96 o 
   9   3  12       30.97      -19.26     70.91 o 
  10   3  12        3.35       89.24    128.50 o 
 -11   4  12       33.72       27.61     93.81 o 
 -10   4  12      213.56      160.77     71.33 o 
  -9   4  12       29.68       10.41     61.03 o 
  -8   4  12      111.47      139.11     57.78 o 
  -7   4  12      480.72      445.08     38.53 o 
  -6   4  12      467.99      539.89     44.57 o 
  -5   4  12      187.89      179.74     34.28 o 
  -4   4  12      319.68      454.92     44.82 o 
  -3   4  12       99.99      165.53     32.63 o 
  -2   4  12       16.87       54.48     31.51 o 
  -1   4  12      344.11      333.78     41.82 o 
   0   4  12      881.48      835.85     54.84 o 
   1   4  12      485.85      656.16     50.17 o 
   2   4  12       45.20       63.59     37.30 o 
   3   4  12       14.32       24.74     27.56 o 
   4   4  12      288.55      300.54     35.47 o 
   5   4  12      132.70      120.03     45.28 o 
   6   4  12     1135.89     1170.73     71.61 o 
   7   4  12        3.03      -38.11     89.32 o 
   8   4  12        6.74      -20.68     63.98 o 
   9   4  12        0.03      -77.80    137.09 o 
 -11   5  12      199.05      166.02     88.81 o 
 -10   5  12       36.06       26.12     69.81 o 
  -9   5  12        0.68       -4.63     62.15 o 
  -8   5  12       49.45       69.56     47.02 o 
  -7   5  12       63.44       48.17     36.00 o 
  -6   5  12      196.45      154.70     35.51 o 
  -5   5  12      138.92      141.51     34.49 o 
  -4   5  12     2566.21     2209.84     71.67 o 
  -3   5  12      190.91      146.43     46.22 o 
  -2   5  12     1085.82     1042.89     54.04 o 
  -1   5  12      154.81      186.80     40.22 o 
   0   5  12       93.14       66.12     37.01 o 
   1   5  12        3.13       20.28     35.67 o 
   2   5  12        1.05      -32.36     35.16 o 
   3   5  12      344.11      312.21     47.79 o 
   4   5  12     1540.58     1529.20     51.96 o 
   5   5  12      877.60     1024.65     61.56 o 
   6   5  12      113.92      201.76     54.38 o 
   7   5  12       34.08       34.51     62.37 o 
   8   5  12      112.17       95.85     78.33 o 
   9   5  12      177.94      215.49    114.32 o 
 -10   6  12       15.90        5.72     74.86 o 
  -9   6  12        1.82       62.05     79.76 o 
  -8   6  12      102.45      178.17     73.25 o 
  -7   6  12      167.08       56.47     38.98 o 
  -6   6  12       87.69      162.46     39.86 o 
  -5   6  12       53.90      -45.92     30.61 o 
  -4   6  12      241.79      395.94     48.66 o 
  -3   6  12      124.98      265.04     46.60 o 
  -2   6  12       40.71      115.45     36.89 o 
  -1   6  12      473.76      559.99     63.93 o 
   0   6  12     1712.11     1717.77    100.88 o 
   1   6  12      606.98      767.45     60.82 o 
   2   6  12      118.98      116.50     55.86 o 
   3   6  12      894.48     1047.47     70.40 o 
   4   6  12     1504.98     1369.09     60.69 o 
   5   6  12        3.97       -5.76     36.64 o 
   6   6  12      518.13      459.83     63.33 o 
   7   6  12       12.69       57.77     69.56 o 
   8   6  12       93.04       21.34     90.74 o 
  -9   7  12       27.46       59.66     73.72 o 
  -8   7  12       14.08      -30.06     52.59 o 
  -7   7  12       98.64      102.17     42.13 o 
  -6   7  12      103.40      124.47     44.71 o 
  -5   7  12       13.56      -26.57     38.08 o 
  -4   7  12     1328.90     1298.15     73.46 o 
  -3   7  12       14.44       16.86     45.82 o 
  -2   7  12       72.00       11.15     39.96 o 
  -1   7  12      951.24     1002.31     82.16 o 
   0   7  12      733.22      713.64     60.18 o 
   1   7  12      114.04      145.36     45.36 o 
   2   7  12      124.25      136.61     43.79 o 
   3   7  12     1040.54     1125.46     74.89 o 
   4   7  12     1217.82     1318.49    112.74 o 
   5   7  12       76.45       22.57     49.73 o 
   6   7  12      166.72      138.60     79.42 o 
   7   7  12      263.25      140.51     83.61 o 
   8   7  12        0.17      -78.84     74.00 o 
  -8   8  12       24.97      -30.34     99.57 o 
  -7   8  12      111.56       -9.82     66.85 o 
  -6   8  12        1.28      -23.80     47.29 o 
  -5   8  12       70.97      120.50     47.72 o 
  -4   8  12       27.23       44.57     46.44 o 
  -3   8  12      605.72      586.76     60.61 o 
  -2   8  12      989.90     1195.81    103.51 o 
  -1   8  12      459.78      447.78     68.15 o 
   0   8  12      161.36      213.46    138.29 o 
   1   8  12      396.53      462.98     70.85 o 
   2   8  12       29.64      -14.78     47.54 o 
   3   8  12      138.58      120.46     56.90 o 
   4   8  12      164.60      177.08     56.67 o 
   5   8  12       54.03       53.21     72.58 o 
   6   8  12       14.31       78.88     61.14 o 
   7   8  12        0.85     -108.67     72.45 o 
  -7   9  12        0.06        5.51     72.90 o 
  -6   9  12        1.54      -63.68     51.04 o 
  -5   9  12       36.55       62.30     57.71 o 
  -4   9  12       66.95      193.66     63.64 o 
  -3   9  12      441.72      607.36     83.73 o 
  -2   9  12       36.76      -63.90     80.17 o 
  -1   9  12       29.99       84.92     60.32 o 
   0   9  12        8.17      -47.80     57.04 o 
   1   9  12       28.36        1.15     60.41 o 
   2   9  12        1.55       43.70     64.70 o 
   3   9  12       12.97       30.21     61.74 o 
   4   9  12      258.27      339.34     81.40 o 
   5   9  12      175.07      108.84     76.80 o 
  -5  10  12       13.24       55.01     67.50 o 
  -4  10  12        0.59      -24.72     63.12 o 
  -3  10  12       10.79       79.18    120.14 o 
  -2  10  12      210.81      180.57     76.08 o 
  -1  10  12      173.01      129.95     72.56 o 
   0  10  12      482.95      560.35     89.27 o 
   1  10  12      165.26      128.02     69.74 o 
   2  10  12      219.96      182.13     78.43 o 
   3  10  12      132.50       97.00    115.97 o 
 -12   1  13        8.47     -107.58     71.72 o 
 -11   1  13       28.36      -19.37     66.68 o 
 -10   1  13      376.26      357.21    105.66 o 
  -9   1  13        6.93       36.78     54.08 o 
  -8   1  13        5.26      -46.82     31.22 o 
  -7   1  13       27.63        9.36     30.94 o 
  -6   1  13      711.13      986.95     68.89 o 
  -5   1  13      530.17      954.60     74.23 o 
  -4   1  13      729.70      911.64     97.20 o 
  -3   1  13     2701.68     2660.95     98.12 o 
  -2   1  13     1376.30     1321.50     71.01 o 
  -1   1  13       79.64       54.99     30.04 o 
   0   1  13      768.11      788.77     45.66 o 
   1   1  13      671.19      727.62     48.90 o 
   2   1  13      152.63       99.46     31.31 o 
   3   1  13        5.46      -28.40     24.67 o 
   4   1  13      149.86      158.72     32.37 o 
   5   1  13        7.47       13.99     33.31 o 
   6   1  13       36.89      -29.28     52.10 o 
   7   1  13       67.47        6.62     63.33 o 
   8   1  13      371.41      221.03     78.87 o 
   9   1  13      158.47       88.54     80.41 o 
  10   1  13        0.39       19.94     80.84 o 
 -12   2  13        4.38      -50.97     81.38 o 
 -11   2  13        0.96      -53.33     70.91 o 
 -10   2  13        3.01      -51.17     55.12 o 
  -9   2  13      138.42      190.00     60.36 o 
  -8   2  13     1044.71     1082.10     65.77 o 
  -7   2  13       88.55       69.48     33.50 o 
  -6   2  13      366.41      359.60     45.52 o 
  -5   2  13      288.51      324.30     54.36 o 
  -4   2  13       30.67       53.05     42.10 o 
  -3   2  13        3.11       -9.33     36.81 o 
  -2   2  13        7.33       12.77     41.34 o 
  -1   2  13       76.86      105.40     34.08 o 
   0   2  13       43.67       22.30     33.00 o 
   1   2  13      594.65      718.54     46.21 o 
   2   2  13       30.18       16.35     25.80 o 
   3   2  13        1.60       -0.05     25.14 o 
   4   2  13       29.02       45.38     30.97 o 
   5   2  13       30.45       47.97     30.60 o 
   6   2  13      118.75       91.12     46.43 o 
   7   2  13        0.08       57.60     62.57 o 
   8   2  13        3.13      -58.82     65.48 o 
   9   2  13       25.73      122.58     80.83 o 
  10   2  13        9.06       -5.85     86.48 o 
 -11   3  13        8.58       -9.85     74.74 o 
 -10   3  13       50.85       -6.78     92.32 o 
  -9   3  13       32.27       31.38     46.03 o 
  -8   3  13       48.14      124.56     39.33 o 
  -7   3  13      271.89      295.34     36.10 o 
  -6   3  13      362.07      299.79     39.18 o 
  -5   3  13      398.67      478.33     48.55 o 
  -4   3  13      470.83      621.25     49.45 o 
  -3   3  13       59.70       69.01     30.50 o 
  -2   3  13       19.70       22.03     42.75 o 
  -1   3  13      450.91      694.44     92.00 o 
   0   3  13      394.94      463.38     48.26 o 
   1   3  13       20.04       32.35     34.25 o 
   2   3  13      157.26      171.12     51.32 o 
   3   3  13      198.41      193.88     31.36 o 
   4   3  13      108.53      118.16     48.10 o 
   5   3  13        0.70       14.83     31.72 o 
   6   3  13      223.12      236.08     49.27 o 
   7   3  13       18.41      -17.87     48.29 o 
   8   3  13        5.04      -29.42     51.94 o 
   9   3  13       13.48       35.10     97.44 o 
 -11   4  13        6.12      -63.19     80.86 o 
 -10   4  13      186.92      242.45     77.02 o 
  -9   4  13      483.92      650.70     89.37 o 
  -8   4  13      383.56      545.93    104.89 o 
  -7   4  13      541.87      586.58     55.80 o 
  -6   4  13       14.19       19.66     31.00 o 
  -5   4  13      234.21      283.86     37.49 o 
  -4   4  13       93.99      110.71     35.78 o 
  -3   4  13       11.67       20.75     62.51 o 
  -2   4  13        5.62       -7.20     32.56 o 
  -1   4  13       71.66       63.93     35.45 o 
   0   4  13      169.67      241.68     41.21 o 
   1   4  13       71.14       38.14     35.14 o 
   2   4  13      178.96      197.70     43.07 o 
   3   4  13       49.18       26.92     35.00 o 
   4   4  13      400.30      411.01     40.32 o 
   5   4  13       85.09      107.31     34.99 o 
   6   4  13        0.05      -29.59     46.20 o 
   7   4  13        0.13        8.54     62.45 o 
   8   4  13       81.74       25.60     69.24 o 
   9   4  13        8.41       73.49     74.17 o 
 -11   5  13        0.16      -27.08     77.32 o 
 -10   5  13       43.76      -39.39     72.60 o 
  -9   5  13       30.33      -13.37     81.51 o 
  -8   5  13        6.44      -23.58     45.80 o 
  -7   5  13      144.75      106.22     37.64 o 
  -6   5  13      460.21      430.19     44.89 o 
  -5   5  13      202.85      210.32     38.12 o 
  -4   5  13      629.08      718.24     58.75 o 
  -3   5  13      211.44      298.63     58.21 o 
  -2   5  13       58.79       77.48     38.15 o 
  -1   5  13     1362.36     1304.51     59.90 o 
   0   5  13      445.13      450.74     51.95 o 
   1   5  13      836.94     1118.63     68.77 o 
   2   5  13      123.58      151.89     44.28 o 
   3   5  13      230.85      265.20     47.91 o 
   4   5  13        7.14      -42.63     29.76 o 
   5   5  13      138.24      129.43     62.52 o 
   6   5  13       81.02       33.90     52.64 o 
   7   5  13        0.29      -78.38     63.33 o 
   8   5  13       25.02        2.27     92.94 o 
   9   5  13        9.23       92.64     82.68 o 
 -10   6  13       60.40       95.68     84.93 o 
  -9   6  13      365.49      486.86     90.61 o 
  -8   6  13        3.33      -72.92     49.39 o 
  -7   6  13      561.55      531.97     51.74 o 
  -6   6  13      126.76       55.14     40.75 o 
  -5   6  13        2.41      -23.95     36.82 o 
  -4   6  13      132.00       84.08     42.35 o 
  -3   6  13      171.43      279.14     47.50 o 
  -2   6  13       90.48      158.19     51.39 o 
  -1   6  13      250.56      287.60     47.74 o 
   0   6  13      531.75      632.42     60.72 o 
   1   6  13      318.22      515.02     56.35 o 
   2   6  13       63.12       64.57     44.57 o 
   3   6  13      270.40      285.97     53.96 o 
   4   6  13      152.60      175.14     51.79 o 
   5   6  13       15.64      -32.22     39.27 o 
   6   6  13        7.29       46.88     51.90 o 
   7   6  13        2.25      -90.59     67.92 o 
   8   6  13      127.89       62.92     78.12 o 
  -9   7  13        1.68      -49.63     69.44 o 
  -8   7  13        0.77      -71.55     54.39 o 
  -7   7  13        1.36      -45.39     59.08 o 
  -6   7  13       52.55      109.91     50.48 o 
  -5   7  13       12.35        1.40     40.10 o 
  -4   7  13      903.87     1112.72     71.19 o 
  -3   7  13      350.35      462.64     54.56 o 
  -2   7  13        0.76       -3.15     47.48 o 
  -1   7  13       31.25       70.91     77.49 o 
   0   7  13       49.66      104.21     45.91 o 
   1   7  13      126.51      103.68     60.32 o 
   2   7  13       20.11       31.50     51.69 o 
   3   7  13        3.51        0.26     43.94 o 
   4   7  13      101.62      105.04     53.76 o 
   5   7  13        1.26        0.56     54.10 o 
   6   7  13        8.69      -51.94     51.92 o 
   7   7  13        2.75     -105.70     70.46 o 
  -8   8  13       61.27      -58.79     77.02 o 
  -7   8  13       24.91       34.46     54.62 o 
  -6   8  13        7.43      -62.66     48.92 o 
  -5   8  13        5.58      -17.52     46.05 o 
  -4   8  13       33.87      -48.14     43.32 o 
  -3   8  13      102.41       69.71     47.00 o 
  -2   8  13      159.83       80.60     56.87 o 
  -1   8  13       19.27       36.26     72.05 o 
   0   8  13       25.55       21.78     62.20 o 
   1   8  13      127.32      243.15    128.19 o 
   2   8  13       36.83       83.44     47.69 o 
   3   8  13        1.04       -2.48     51.91 o 
   4   8  13       46.27        3.23     54.22 o 
   5   8  13      173.44       92.86     74.40 o 
   6   8  13        4.48      108.43     67.10 o 
  -7   9  13       10.57      -37.84     72.36 o 
  -6   9  13       16.85       -5.54     56.50 o 
  -5   9  13      123.95      129.06     56.48 o 
  -4   9  13      573.43      908.59    154.57 o 
  -3   9  13       29.79       -8.18     60.95 o 
  -2   9  13        3.75      -31.62     59.64 o 
  -1   9  13       39.66       48.68     58.83 o 
   0   9  13        3.31      -27.12     58.56 o 
   1   9  13       55.30       34.76     64.74 o 
   2   9  13        6.60       -9.07     65.01 o 
   3   9  13       20.08      -96.94     64.63 o 
   4   9  13       12.31       42.25     71.69 o 
   5   9  13       24.91        7.77     81.79 o 
  -5  10  13       20.35      -97.17     64.78 o 
  -4  10  13        5.76       11.81     70.57 o 
  -3  10  13       29.47       53.06    126.92 o 
  -2  10  13       52.09      -17.74     64.08 o 
  -1  10  13       27.79       48.15     66.55 o 
   0  10  13       17.18       24.27     65.86 o 
   1  10  13        0.80        9.55     68.45 o 
   2  10  13        0.44      130.44     79.66 o 
   3  10  13        2.49       -0.42     70.22 o 
 -12   0  14      115.90       38.16    116.52 o 
 -11   0  14      401.22      360.20    112.92 o 
 -10   0  14        5.93       77.26     92.23 o 
  -9   0  14      999.87      954.74    121.02 o 
  -8   0  14        0.14      -38.40     49.51 o 
  -7   0  14        3.95      -66.70     44.47 o 
  -6   0  14       67.52       69.69     65.75 o 
  -5   0  14     1616.48     1318.08    105.33 o 
  -4   0  14     5030.35     4617.77    198.73 o 
  -3   0  14     2664.67     2015.14    127.12 o 
  -2   0  14     1040.01     1077.13    108.91 o 
  -1   0  14      464.61      350.19     78.71 o 
   0   0  14      273.23      312.88     52.77 o 
   1   0  14      647.90      721.04     68.05 o 
   2   0  14      931.89     1026.67     73.06 o 
   3   0  14      300.69      352.26     59.92 o 
   4   0  14      326.81      337.48     62.03 o 
   5   0  14      976.83     1054.39     86.66 o 
   6   0  14      575.07      774.64    129.03 o 
   7   0  14       79.28       57.08    100.44 o 
   8   0  14      134.55      131.82    102.18 o 
   9   0  14       11.95       75.21    115.41 o 
 -12   1  14        0.33       15.29     75.25 o 
 -11   1  14       55.76       82.44     74.78 o 
 -10   1  14      120.79      131.98     91.85 o 
  -9   1  14        0.00       15.47     58.47 o 
  -8   1  14       17.53      -32.92     33.58 o 
  -7   1  14      682.91      831.89     54.72 o 
  -6   1  14       28.41       90.24     45.20 o 
  -5   1  14     1027.71      882.36     75.20 o 
  -4   1  14       65.81       60.23     41.03 o 
  -3   1  14       14.64      -43.31     35.72 o 
  -2   1  14        1.82      -13.66     37.13 o 
  -1   1  14      201.53      257.27     40.27 o 
   0   1  14      118.70      147.77     31.96 o 
   1   1  14        2.54       -4.68     28.80 o 
   2   1  14      256.22      259.34     38.85 o 
   3   1  14      653.32      705.89     52.22 o 
   4   1  14       11.15       -2.95     34.88 o 
   5   1  14      251.59      264.59     50.75 o 
   6   1  14       20.02       -0.23     58.50 o 
   7   1  14       44.75      -39.51     64.12 o 
   8   1  14       19.06        6.95     69.18 o 
   9   1  14       54.84       58.46     99.33 o 
 -11   2  14       12.78      -93.94     70.26 o 
 -10   2  14       37.71      -26.24     60.37 o 
  -9   2  14      267.82      219.80     62.71 o 
  -8   2  14       45.54        3.66     35.70 o 
  -7   2  14      263.95      299.64     41.50 o 
  -6   2  14      106.28      124.13     39.64 o 
  -5   2  14     1303.86     1223.20     79.72 o 
  -4   2  14      636.59      476.60    151.37 o 
  -3   2  14        2.16       25.94     41.25 o 
  -2   2  14     1648.98     1407.32     78.81 o 
  -1   2  14        0.45      -44.90     29.93 o 
   0   2  14        2.06       12.33     33.35 o 
   1   2  14      101.63       78.05     28.54 o 
   2   2  14      180.39      192.99     37.00 o 
   3   2  14      663.46      675.46     51.44 o 
   4   2  14      797.70      856.05     47.70 o 
   5   2  14      261.60      205.79     36.98 o 
   6   2  14     1031.55     1176.10    100.42 o 
   7   2  14       39.79       45.99     65.77 o 
   8   2  14      171.75      249.66     78.66 o 
   9   2  14       24.97      -55.53     71.82 o 
 -11   3  14        1.77      -20.19     76.62 o 
 -10   3  14        0.02       -5.38     69.17 o 
  -9   3  14      134.33       92.01     55.15 o 
  -8   3  14      128.35       70.99     40.47 o 
  -7   3  14      266.05      355.09     45.17 o 
  -6   3  14      269.39      241.33     39.17 o 
  -5   3  14       48.21      -35.07     33.79 o 
  -4   3  14      139.95      100.64     36.70 o 
  -3   3  14      308.42      472.65     64.50 o 
  -2   3  14       68.84      120.51     70.09 o 
  -1   3  14       74.36       72.97     36.72 o 
   0   3  14      464.07      474.74     49.40 o 
   1   3  14      362.62      359.76     50.89 o 
   2   3  14       89.34       46.47     35.55 o 
   3   3  14      794.00      935.69     55.38 o 
   4   3  14      812.87      794.26     48.27 o 
   5   3  14       76.50       94.42     39.04 o 
   6   3  14      299.16      231.18     52.87 o 
   7   3  14       77.03       58.35     48.83 o 
   8   3  14        4.85       -0.75     71.00 o 
   9   3  14        5.72      -95.23    114.46 o 
 -11   4  14        4.72       64.04     91.60 o 
 -10   4  14       30.79      -38.50     74.13 o 
  -9   4  14       14.54      -42.43     62.01 o 
  -8   4  14      280.65      226.46     53.92 o 
  -7   4  14       75.90      101.40     37.07 o 
  -6   4  14      190.34      181.50     52.64 o 
  -5   4  14      145.10      190.87     44.06 o 
  -4   4  14      209.62      263.72     58.70 o 
  -3   4  14        0.55      -40.27     44.49 o 
  -2   4  14      904.28     1057.66     93.97 o 
  -1   4  14       53.98       29.75     34.86 o 
   0   4  14       62.64       67.68     37.05 o 
   1   4  14        0.03      -50.74     36.04 o 
   2   4  14       14.69       -1.19     38.51 o 
   3   4  14        1.76       -7.77     36.10 o 
   4   4  14       73.74       86.83     32.48 o 
   5   4  14       26.71       -0.43     33.74 o 
   6   4  14        6.39      -37.60     64.72 o 
   7   4  14       58.01       -5.28     65.90 o 
   8   4  14        1.56      -52.47     71.98 o 
   9   4  14       70.83       94.44    135.44 o 
 -10   5  14      122.01      117.36     79.72 o 
  -9   5  14        6.97       21.49     83.17 o 
  -8   5  14      438.36      398.40     62.49 o 
  -7   5  14      101.89      102.41     38.71 o 
  -6   5  14       72.87       70.72     38.48 o 
  -5   5  14       24.86      -41.77     38.87 o 
  -4   5  14       73.98      101.12     72.85 o 
  -3   5  14       36.04       16.78     50.67 o 
  -2   5  14       50.40       31.78     39.94 o 
  -1   5  14      845.62      840.77    100.17 o 
   0   5  14      627.50      600.77     56.16 o 
   1   5  14     2481.81     2283.87     81.57 o 
   2   5  14      284.92      229.22     52.81 o 
   3   5  14        4.92        9.43     43.08 o 
   4   5  14      127.35      200.73     45.13 o 
   5   5  14      556.91      555.51     55.21 o 
   6   5  14       87.48       62.15     64.92 o 
   7   5  14       64.67       62.16     74.44 o 
   8   5  14       67.78      -27.05     72.43 o 
 -10   6  14       13.88      -33.13     78.14 o 
  -9   6  14       69.19      186.42     76.98 o 
  -8   6  14       33.83       -2.36     55.59 o 
  -7   6  14        0.96        1.61     47.10 o 
  -6   6  14       84.97       -6.54     43.39 o 
  -5   6  14      372.94      267.16     49.61 o 
  -4   6  14      809.78      823.34     67.56 o 
  -3   6  14      199.75      106.84     93.27 o 
  -2   6  14      544.10      629.94     59.50 o 
  -1   6  14       55.64       85.70     44.06 o 
   0   6  14        2.64      -30.58     40.02 o 
   1   6  14      147.49      143.82     47.65 o 
   2   6  14       17.74      -55.00     42.25 o 
   3   6  14      999.34     1105.32    174.10 o 
   4   6  14       76.37       75.08     48.97 o 
   5   6  14      243.19      313.53     53.76 o 
   6   6  14      517.99      321.01     70.35 o 
   7   6  14       83.38      190.89     78.59 o 
  -9   7  14       37.96      201.03    117.94 o 
  -8   7  14       13.33       54.34     72.30 o 
  -7   7  14        1.61       11.78     50.90 o 
  -6   7  14      352.91      448.55     64.65 o 
  -5   7  14      115.44       69.14     46.61 o 
  -4   7  14        0.32       40.11     45.35 o 
  -3   7  14        7.37       27.52     42.19 o 
  -2   7  14        4.29       72.78     54.46 o 
  -1   7  14     1031.53     1107.05     92.65 o 
   0   7  14      495.22      481.14     60.28 o 
   1   7  14      201.67      262.30     82.39 o 
   2   7  14      759.75      758.70     78.95 o 
   3   7  14        6.37      -63.36     49.50 o 
   4   7  14       21.25        8.57     50.87 o 
   5   7  14      168.35      141.04     74.34 o 
   6   7  14       34.18      -42.30     64.84 o 
   7   7  14      130.04      274.63     96.81 o 
  -8   8  14       63.70      121.10     82.73 o 
  -7   8  14       80.58       42.73     56.48 o 
  -6   8  14       48.83       67.79     54.43 o 
  -5   8  14       88.97        7.35     47.40 o 
  -4   8  14      677.42      504.58     61.41 o 
  -3   8  14        8.74      -31.21     46.95 o 
  -2   8  14       20.52       61.80     73.79 o 
  -1   8  14       16.61       10.64     56.80 o 
   0   8  14      150.38      241.57    104.70 o 
   1   8  14       69.67      147.12     81.60 o 
   2   8  14        1.73       59.46     52.64 o 
   3   8  14       26.59      -33.42     52.00 o 
   4   8  14       47.50       32.67    102.88 o 
   5   8  14       12.94       23.82     81.44 o 
   6   8  14        8.38      167.68    179.42 o 
  -6   9  14        4.33       12.96     57.59 o 
  -5   9  14        1.59        9.79    106.03 o 
  -4   9  14      185.63      209.86     73.17 o 
  -3   9  14       82.85       57.55     61.84 o 
  -2   9  14       33.02       -7.72     59.61 o 
  -1   9  14       33.33      191.02     71.47 o 
   0   9  14       33.87       -3.12     59.58 o 
   1   9  14       23.36       60.27     68.27 o 
   2   9  14       57.87       97.02     84.83 o 
   3   9  14        1.45      -36.62     68.73 o 
   4   9  14       87.11      115.07     78.03 o 
  -4  10  14       93.50      107.63     76.34 o 
  -3  10  14       60.03       72.13     72.21 o 
  -2  10  14        0.45       -9.49     71.39 o 
  -1  10  14        1.43      -36.00     69.14 o 
   0  10  14       15.80      -64.33     67.07 o 
   1  10  14        3.27      -59.86    101.54 o 
   2  10  14       26.56       41.88    149.15 o 
 -11   1  15       11.93      111.73     73.55 o 
 -10   1  15      567.42      518.13     79.46 o 
  -9   1  15        7.29      -23.92     54.83 o 
  -8   1  15      520.68      631.71     74.58 o 
  -7   1  15     1934.10     1953.98     76.99 o 
  -6   1  15        1.63      -29.27     46.74 o 
  -5   1  15       46.47       -8.39     46.27 o 
  -4   1  15      118.71      109.25     47.87 o 
  -3   1  15       31.13      -16.65     74.89 o 
  -2   1  15      306.15      331.69     66.55 o 
  -1   1  15       68.79       47.70     51.83 o 
   0   1  15      938.98     1077.23     83.77 o 
   1   1  15      132.36      139.41     35.82 o 
   2   1  15      122.26      144.37     39.58 o 
   3   1  15        4.51      -37.41     46.54 o 
   4   1  15       41.63       25.66     37.10 o 
   5   1  15        3.97      -33.84     38.74 o 
   6   1  15       11.75      -58.39     62.29 o 
   7   1  15        7.74      -36.14     68.44 o 
   8   1  15        4.40      -51.50     74.42 o 
   9   1  15       30.22       -9.03     98.15 o 
 -11   2  15        4.25      -81.46     84.98 o 
 -10   2  15       26.50       -9.90     60.81 o 
  -9   2  15       14.51      -19.38     55.67 o 
  -8   2  15      423.44      341.43     46.89 o 
  -7   2  15      201.59      153.39     45.54 o 
  -6   2  15      151.72      285.63     58.74 o 
  -5   2  15      448.48      557.55     68.09 o 
  -4   2  15     1199.77     1440.45     89.27 o 
  -3   2  15        2.36        6.87     58.41 o 
  -2   2  15      634.10      821.40     77.14 o 
  -1   2  15      453.19      520.21     54.45 o 
   0   2  15       85.99       42.65     32.76 o 
   1   2  15       66.26       51.15     31.82 o 
   2   2  15      125.08      118.45     37.94 o 
   3   2  15        7.72      -28.14     35.78 o 
   4   2  15       41.38       -8.74     37.79 o 
   5   2  15       19.87      -22.28     43.53 o 
   6   2  15        1.70      -37.85     57.58 o 
   7   2  15       22.68      -93.87     64.27 o 
   8   2  15       13.85      -89.35     68.63 o 
   9   2  15       82.97      -36.17     76.45 o 
 -11   3  15        1.06      -13.15     87.89 o 
 -10   3  15       36.17      -62.33     75.65 o 
  -9   3  15        0.60      -58.33     49.74 o 
  -8   3  15       38.54       51.45     37.82 o 
  -7   3  15        4.00      -17.87     36.74 o 
  -6   3  15        1.38      -25.88     35.19 o 
  -5   3  15      174.41      167.40     52.57 o 
  -4   3  15      211.80      202.71     57.41 o 
  -3   3  15       46.07        8.70     81.04 o 
  -2   3  15       41.18      -20.81     66.77 o 
  -1   3  15       36.13       94.77     40.78 o 
   0   3  15       89.39      148.89     43.65 o 
   1   3  15       22.92      -32.03     40.40 o 
   2   3  15       27.27       30.84     43.49 o 
   3   3  15       87.27       60.07     33.74 o 
   4   3  15       77.56       78.53     43.06 o 
   5   3  15      186.75      232.74     45.80 o 
   6   3  15       95.85       43.93     66.25 o 
   7   3  15       48.14      -13.05     86.01 o 
   8   3  15        0.87      -31.20     90.74 o 
   9   3  15        0.03     -101.06    117.62 o 
 -11   4  15       45.66      -30.23     87.37 o 
 -10   4  15       28.35      -15.19     79.10 o 
  -9   4  15        6.86       71.30     87.19 o 
  -8   4  15      118.93       -1.47     45.06 o 
  -7   4  15       13.50        1.34     40.16 o 
  -6   4  15      444.07      715.28     53.95 o 
  -5   4  15      129.15      221.75     79.79 o 
  -4   4  15     1224.54     1440.96    216.94 o 
  -3   4  15      466.04      652.44    103.86 o 
  -2   4  15      914.34     1119.99     96.89 o 
  -1   4  15       60.94       71.30     41.05 o 
   0   4  15        1.93      -46.18     38.41 o 
   1   4  15       18.78      -17.20     39.22 o 
   2   4  15       52.23       75.37     45.03 o 
   3   4  15        2.23      -14.32     37.42 o 
   4   4  15        9.15      -21.62     38.06 o 
   5   4  15      157.86      115.94     47.48 o 
   6   4  15       14.59      -27.74     51.29 o 
   7   4  15      157.25       56.10     75.23 o 
   8   4  15       13.33      -31.85    127.55 o 
 -10   5  15       16.43      -61.97     81.84 o 
  -9   5  15       37.90       -0.21     68.88 o 
  -8   5  15       35.81      -13.70     48.16 o 
  -7   5  15       83.25      141.02     54.95 o 
  -6   5  15      113.53      105.65     45.76 o 
  -5   5  15      161.17       56.47     42.06 o 
  -4   5  15       90.82      130.41     56.43 o 
  -3   5  15      264.75      179.42     60.58 o 
  -2   5  15        7.64       27.10     40.18 o 
  -1   5  15        6.02       11.49     39.13 o 
   0   5  15        3.58      -25.52     36.94 o 
   1   5  15       50.69       40.43     44.02 o 
   2   5  15        8.72      -54.50     40.07 o 
   3   5  15      351.70      403.28     63.72 o 
   4   5  15      196.83      143.24     51.07 o 
   5   5  15       23.03       43.16     45.65 o 
   6   5  15      163.86      123.41    139.15 o 
   7   5  15      102.05       41.74     74.69 o 
   8   5  15       50.67       22.83     85.26 o 
  -9   6  15       34.20       81.67     96.33 o 
  -8   6  15      191.66      283.52     72.69 o 
  -7   6  15        1.34      -25.25     63.24 o 
  -6   6  15      556.56      633.76     63.81 o 
  -5   6  15        3.40       20.19     48.72 o 
  -4   6  15      179.81      252.44     48.12 o 
  -3   6  15      613.47      750.27     79.43 o 
  -2   6  15        3.70      -40.23     41.93 o 
  -1   6  15       22.35       30.17     41.61 o 
   0   6  15       25.58        3.80     41.54 o 
   1   6  15      122.20       97.16     47.03 o 
   2   6  15      478.65      435.26     60.63 o 
   3   6  15       14.09       23.67     48.66 o 
   4   6  15      157.16      201.73     61.07 o 
   5   6  15        8.83        4.00     64.03 o 
   6   6  15       39.75       -2.63     72.21 o 
   7   6  15       86.07        6.21     83.41 o 
  -8   7  15       91.05       65.54     70.95 o 
  -7   7  15       40.81       82.66     50.01 o 
  -6   7  15       53.16      110.68     51.86 o 
  -5   7  15       16.84       32.13     47.08 o 
  -4   7  15        0.88        3.36     46.31 o 
  -3   7  15        0.43      -37.61     46.04 o 
  -2   7  15       51.85       51.89     56.17 o 
  -1   7  15       28.09       -0.25     56.11 o 
   0   7  15        3.68      -13.03     46.34 o 
   1   7  15       13.83      -67.81     45.21 o 
   2   7  15       11.10      -15.50     50.97 o 
   3   7  15        7.78        5.53     47.65 o 
   4   7  15        7.75      -16.73     51.83 o 
   5   7  15       13.93       30.23    107.76 o 
   6   7  15        0.07       94.44    117.14 o 
  -7   8  15       36.35      -56.02     59.56 o 
  -6   8  15        0.46      -24.34     50.37 o 
  -5   8  15        4.16      -28.90     51.46 o 
  -4   8  15        0.12       -8.45     51.65 o 
  -3   8  15       23.73       51.19     53.75 o 
  -2   8  15      173.06      186.25     69.62 o 
  -1   8  15        0.95      -43.04     60.53 o 
   0   8  15       43.04      -18.60     62.96 o 
   1   8  15      166.13      265.14    102.41 o 
   2   8  15      154.42       96.19     54.41 o 
   3   8  15        9.83       95.18     61.29 o 
   4   8  15        7.54      -97.04     88.20 o 
   5   8  15      147.08      116.89     85.30 o 
  -6   9  15       89.02      141.17     63.71 o 
  -5   9  15        5.45      -49.58     70.87 o 
  -4   9  15        0.40      -42.03     65.22 o 
  -3   9  15       14.94       11.54     67.74 o 
  -2   9  15       71.32       72.42    113.05 o 
  -1   9  15      371.44      510.30    132.71 o 
   0   9  15        0.47      -56.44     83.40 o 
   1   9  15        3.10      -23.06     67.84 o 
   2   9  15       70.43      215.84     76.60 o 
   3   9  15        1.21       29.87     72.94 o 
  -2  10  15       76.49      245.11     79.71 o 
  -1  10  15        7.77      -51.23    105.79 o 
   0  10  15        7.17      -44.79     69.61 o 
 -11   0  16       74.39       34.53    106.43 o 
 -10   0  16        1.10       63.22     87.19 o 
  -9   0  16        0.92     -102.48     81.83 o 
  -8   0  16     1487.29     1315.95     97.16 o 
  -7   0  16       32.34      -70.00     76.00 o 
  -6   0  16      246.21      144.77     74.75 o 
  -5   0  16      172.13       61.66     69.70 o 
  -4   0  16      503.86      373.21     84.39 o 
  -3   0  16       24.62       63.38     65.59 o 
  -2   0  16      175.36      264.45     82.47 o 
   0   0  16     1518.60     1379.24    132.32 o 
   1   0  16      552.61      524.14     81.24 o 
   2   0  16      904.17      995.30     83.77 o 
   3   0  16     1230.48     1437.00    102.17 o 
   4   0  16     1127.87     1117.75     91.02 o 
   5   0  16      119.25       93.77     62.57 o 
   6   0  16      165.64      163.20    104.39 o 
   7   0  16        1.85       40.99     94.76 o 
   8   0  16        4.09       -5.68    108.32 o 
   9   0  16      115.34       34.22    110.85 o 
 -11   1  16        2.28      -31.45     72.85 o 
 -10   1  16       37.08       42.29     69.78 o 
  -9   1  16        0.15      -25.34     56.96 o 
  -8   1  16      303.22      276.27     53.25 o 
  -7   1  16      425.48      511.70     57.76 o 
  -6   1  16       19.35      -24.71     44.38 o 
  -5   1  16      145.39      129.80     52.48 o 
  -4   1  16      668.14      744.70     89.45 o 
  -3   1  16       97.28       19.79     46.51 o 
  -2   1  16      313.05      249.99     84.85 o 
  -1   1  16       45.96       34.39     47.44 o 
   0   1  16      121.43       62.64     39.31 o 
   1   1  16       66.48       24.91     35.37 o 
   2   1  16       23.45       44.86     34.63 o 
   3   1  16       28.65       14.12     37.24 o 
   4   1  16       25.21       48.39     40.10 o 
   5   1  16        7.57       -8.89     40.86 o 
   6   1  16       73.13       60.15     69.57 o 
   7   1  16       10.59       20.94     71.30 o 
   8   1  16       19.76     -111.34     74.23 o 
   9   1  16        8.09      -32.16     90.74 o 
 -11   2  16       78.59       51.20     76.90 o 
 -10   2  16        5.37       -5.64    111.47 o 
  -9   2  16        1.24       -9.16     64.49 o 
  -8   2  16        7.44      -58.56     39.04 o 
  -7   2  16       10.20       38.45     44.28 o 
  -6   2  16      131.11       28.74     90.11 o 
  -5   2  16       84.22       80.39     40.52 o 
  -4   2  16      422.33      370.81     51.34 o 
  -3   2  16       31.61       32.22     39.50 o 
  -2   2  16       30.02      -13.53     35.22 o 
  -1   2  16      365.11      304.03     40.40 o 
   0   2  16        2.75      -53.70     38.37 o 
   1   2  16      925.00      863.18     83.27 o 
   2   2  16       79.43       59.65     38.17 o 
   3   2  16       71.89       59.67     39.15 o 
   4   2  16      238.09      249.67     46.46 o 
   5   2  16       98.76       42.42     49.58 o 
   6   2  16        8.62      -32.26     86.40 o 
   7   2  16        1.05      -40.59    120.46 o 
   8   2  16        0.05       18.46     78.65 o 
 -11   3  16        6.55      -46.69     86.69 o 
 -10   3  16       56.48       59.40     78.01 o 
  -9   3  16      187.03      298.15     66.00 o 
  -8   3  16       47.68       -4.34     39.23 o 
  -7   3  16      235.96      201.50     46.05 o 
  -6   3  16      222.53      245.03     44.20 o 
  -5   3  16      854.10      910.62     88.88 o 
  -4   3  16       16.27       -1.36     49.66 o 
  -3   3  16     2373.11     2267.86    104.60 o 
  -2   3  16      115.73       57.01    107.54 o 
  -1   3  16      485.65      543.88     83.09 o 
   0   3  16       44.21      -45.47     57.77 o 
   1   3  16      282.66      320.80     52.31 o 
   2   3  16        1.71      -51.83     37.23 o 
   3   3  16       58.72       33.07     40.85 o 
   4   3  16      534.51      578.38     55.23 o 
   5   3  16       42.08      125.27     61.60 o 
   6   3  16       17.39       72.27     73.76 o 
   7   3  16       89.71       11.33     74.31 o 
   8   3  16        0.37       51.07     82.15 o 
 -10   4  16       11.98      -71.22     74.83 o 
  -9   4  16       16.60      -96.06     64.63 o 
  -8   4  16       32.51       43.06     51.91 o 
  -7   4  16        0.24      -22.29     43.48 o 
  -6   4  16      127.17      199.12     50.13 o 
  -5   4  16      747.71      665.16     89.21 o 
  -4   4  16      369.25      526.85     94.47 o 
  -3   4  16      856.97      821.70     83.37 o 
  -2   4  16       68.33      185.60     76.87 o 
  -1   4  16       11.80       71.15     57.89 o 
   0   4  16       15.37       -7.67     40.68 o 
   1   4  16      396.09      491.43     57.55 o 
   2   4  16      202.76      228.82     50.86 o 
   3   4  16      108.95      100.12     44.85 o 
   4   4  16      320.16      325.65     50.50 o 
   5   4  16        0.73      -56.75     39.52 o 
   6   4  16        2.73      114.72     89.95 o 
   7   4  16        2.42      -20.50    119.51 o 
   8   4  16        0.18     -108.79    120.93 o 
 -10   5  16       26.10       32.95     82.42 o 
  -9   5  16       14.04      104.85    102.01 o 
  -8   5  16       39.93       -3.48     59.76 o 
  -7   5  16      279.07      230.88     64.97 o 
  -6   5  16       17.73       -7.08     45.79 o 
  -5   5  16      698.30      645.99     73.47 o 
  -4   5  16      309.42      188.61     63.43 o 
  -3   5  16      531.30      548.26     90.77 o 
  -2   5  16      571.65      605.64     76.58 o 
  -1   5  16       55.24       92.23     43.31 o 
   0   5  16        0.01      -10.45     43.01 o 
   1   5  16       86.99      119.84     66.00 o 
   2   5  16        0.21       56.46     46.98 o 
   3   5  16       80.89       30.49     72.41 o 
   4   5  16      792.67      751.18     85.62 o 
   5   5  16      120.10      169.30     76.76 o 
   6   5  16        2.43        8.11    110.60 o 
   7   5  16        6.47      -17.07     74.26 o 
  -9   6  16       14.92      -72.53    103.74 o 
  -8   6  16        5.11      -78.78     64.70 o 
  -7   6  16       25.07       35.96     51.67 o 
  -6   6  16        1.42      -63.53     43.18 o 
  -5   6  16       19.34      -68.24     45.49 o 
  -4   6  16        0.79       18.88     46.33 o 
  -3   6  16      452.76      456.67     73.97 o 
  -2   6  16       74.28       25.55     57.76 o 
  -1   6  16      168.18      124.18     48.72 o 
   0   6  16        2.31       47.68     47.21 o 
   1   6  16      436.07      506.99     63.47 o 
   2   6  16       64.50      109.54     51.67 o 
   3   6  16       42.45      -35.43     48.49 o 
   4   6  16      315.46      327.46     63.88 o 
   5   6  16       23.16       37.99     83.01 o 
   6   6  16        7.03      -35.95     68.07 o 
  -8   7  16        1.68      -53.39     70.23 o 
  -7   7  16       43.72      -45.55     52.73 o 
  -6   7  16       42.41       96.64     52.96 o 
  -5   7  16        3.11      -57.07     50.25 o 
  -4   7  16        2.13       -9.65     49.57 o 
  -3   7  16        0.11       13.43     51.59 o 
  -2   7  16        9.35      -35.83     55.88 o 
  -1   7  16       38.27       41.84     60.11 o 
   0   7  16        3.73       -3.45     47.50 o 
   1   7  16      366.67      323.66     58.38 o 
   2   7  16      220.31      169.08     57.59 o 
   3   7  16        7.33       11.05     56.65 o 
   4   7  16        2.64      -38.31     56.09 o 
   5   7  16      250.60      255.92     88.54 o 
   6   7  16       74.32      153.26    123.46 o 
  -7   8  16       61.71       48.81     64.76 o 
  -6   8  16        0.53      -81.74     54.49 o 
  -5   8  16       72.80       -8.16     56.25 o 
  -4   8  16        4.28      -31.74     50.20 o 
  -3   8  16        7.71      -39.01     55.48 o 
  -2   8  16       46.86      105.37     69.45 o 
  -1   8  16      105.04       65.19     65.74 o 
   0   8  16      151.98      137.43     66.89 o 
   1   8  16      153.38       74.28     67.19 o 
   2   8  16       28.62      -36.23     62.87 o 
   3   8  16      126.84       89.42     61.19 o 
   4   8  16        0.80      -89.29     59.52 o 
  -5   9  16       11.52      -96.74     70.57 o 
  -4   9  16       10.28      -31.17     73.33 o 
  -3   9  16      142.79       37.77     89.01 o 
  -2   9  16        0.09      -93.73     62.48 o 
  -1   9  16       73.23       50.82     67.33 o 
   0   9  16       28.15       -9.63     69.00 o 
   1   9  16        5.77     -150.29    100.20 o 
   2   9  16        1.22     -153.37    102.25 o 
 -11   1  17      187.94      238.27    138.68 o 
 -10   1  17       15.80      -36.51    130.00 o 
  -9   1  17        2.94       13.63     66.35 o 
  -8   1  17      177.42      103.91     43.56 o 
  -7   1  17      646.53      654.60     76.40 o 
  -6   1  17      272.97      166.64     60.87 o 
  -5   1  17      721.72      859.19     82.48 o 
  -4   1  17     5475.13     5303.67    162.29 o 
  -3   1  17      123.52      169.32     56.76 o 
  -2   1  17      144.75      227.55     59.02 o 
  -1   1  17      480.09      631.58    100.24 o 
   0   1  17      170.76      162.24     45.91 o 
   1   1  17       25.90      -28.41     34.58 o 
   2   1  17        7.47      -39.67     34.69 o 
   3   1  17      704.00      814.37     59.74 o 
   4   1  17       47.42      -52.60     39.98 o 
   5   1  17       11.31       15.59     44.33 o 
   6   1  17        1.16       68.68     66.70 o 
   7   1  17        1.11       51.42     75.07 o 
   8   1  17       34.56       59.15     82.99 o 
 -11   2  17        1.72      -42.10     79.70 o 
 -10   2  17        5.04       -0.23     66.92 o 
  -9   2  17       61.93      128.44     69.00 o 
  -8   2  17       60.85       22.59     44.86 o 
  -7   2  17        1.36      -66.73     44.49 o 
  -6   2  17       37.43        0.75     52.78 o 
  -5   2  17       40.45       41.08     50.92 o 
  -4   2  17       60.79       43.89     52.46 o 
  -3   2  17        3.79       19.15     46.45 o 
  -2   2  17      114.26      101.98     54.14 o 
  -1   2  17       26.64      -36.13     38.00 o 
   0   2  17       43.34       17.71     44.33 o 
   1   2  17       51.40       52.43     42.44 o 
   2   2  17       10.91       -5.44     38.07 o 
   3   2  17        4.98      -28.92     38.03 o 
   4   2  17        1.64      -24.86     39.82 o 
   5   2  17        8.06      -60.24     50.29 o 
   6   2  17        6.59      -32.52     63.42 o 
   7   2  17        9.63      101.59     74.84 o 
   8   2  17        0.87       34.70    148.60 o 
 -10   3  17        9.28       -4.57     85.57 o 
  -9   3  17        8.23      -85.92     57.28 o 
  -8   3  17        8.74       -3.93     37.23 o 
  -7   3  17      113.43      159.07     53.29 o 
  -6   3  17        6.22      -34.71     52.96 o 
  -5   3  17       66.92       46.49     59.84 o 
  -4   3  17       96.47        3.90     54.52 o 
  -3   3  17        7.80      -28.03     55.87 o 
  -2   3  17      165.79      170.85     65.60 o 
  -1   3  17       31.92       29.19     43.05 o 
   0   3  17        1.07       43.81     45.25 o 
   1   3  17       13.34      -11.51     45.35 o 
   2   3  17        4.11      -14.60     46.46 o 
   3   3  17        0.14       -2.18     39.78 o 
   4   3  17       90.81       36.68     66.23 o 
   5   3  17        0.58      -60.03     48.14 o 
   6   3  17       56.77       54.30     87.03 o 
   7   3  17        6.73       -9.33     79.82 o 
   8   3  17       82.23      223.95     91.41 o 
 -10   4  17       12.71      -16.29     85.47 o 
  -9   4  17      100.12      118.10    105.96 o 
  -8   4  17      418.90      525.44     95.65 o 
  -7   4  17        8.14      -67.55     45.03 o 
  -6   4  17       51.27      134.59     52.42 o 
  -5   4  17      124.96      133.98     64.46 o 
  -4   4  17       16.77        4.07     54.02 o 
  -3   4  17       82.23       76.63     59.53 o 
  -2   4  17        1.53      -36.06     82.77 o 
  -1   4  17       30.12        2.57     42.60 o 
   0   4  17       13.55       64.29     53.99 o 
   1   4  17      158.90      136.70     50.69 o 
   2   4  17       24.62       67.95     50.13 o 
   3   4  17       57.23       28.25     47.84 o 
   4   4  17       27.53       32.51     44.91 o 
   5   4  17       25.24      -34.43     52.57 o 
   6   4  17       14.61       95.47    133.23 o 
   7   4  17        0.12      -11.67    113.36 o 
  -9   5  17        0.56      198.34    111.78 o 
  -8   5  17        6.79      -39.91     68.67 o 
  -7   5  17       33.31      -42.69     47.30 o 
  -6   5  17        7.14      -14.25     47.60 o 
  -5   5  17        7.87       -5.93     46.37 o 
  -4   5  17     1251.73     1257.69     99.20 o 
  -3   5  17       47.01       17.91     56.09 o 
  -2   5  17       11.94       -3.43     73.24 o 
  -1   5  17      296.32      325.04     70.89 o 
   0   5  17      288.42      218.04     53.55 o 
   1   5  17       21.18       -2.74     56.51 o 
   2   5  17       13.40      -36.59     48.05 o 
   3   5  17      129.33      149.24     55.61 o 
   4   5  17      111.92       66.77    118.57 o 
   5   5  17        2.49       19.21     70.19 o 
   6   5  17       10.30       92.23    121.09 o 
   7   5  17       15.45       90.50    124.71 o 
  -8   6  17       22.38      -69.75     63.45 o 
  -7   6  17       88.88      -23.83     55.02 o 
  -6   6  17       19.19       -4.98     52.29 o 
  -5   6  17        7.11       72.69     52.95 o 
  -4   6  17       10.82       -3.37     61.68 o 
  -3   6  17      157.35      224.44     68.32 o 
  -2   6  17      156.00       19.60    120.78 o 
  -1   6  17       45.57       56.30     50.15 o 
   0   6  17      243.73      146.01     55.24 o 
   1   6  17       44.84       34.35     55.59 o 
   2   6  17       63.88      106.42     60.01 o 
   3   6  17        2.11      -17.28     54.91 o 
   4   6  17       66.84       53.41     57.60 o 
   5   6  17       13.62      -32.99     91.92 o 
   6   6  17       38.75      121.72    133.70 o 
  -7   7  17       41.51       11.60     57.53 o 
  -6   7  17       25.52       27.19     59.10 o 
  -5   7  17       37.63       83.51     56.89 o 
  -4   7  17      140.72      144.89     59.54 o 
  -3   7  17      131.29       88.99     80.18 o 
  -2   7  17        9.12       85.07     63.46 o 
  -1   7  17       39.30       94.24     65.33 o 
   0   7  17        0.97       44.71     49.10 o 
   1   7  17        1.24      -25.89     60.73 o 
   2   7  17        1.65        8.46     52.48 o 
   3   7  17        5.67       -4.19     58.08 o 
   4   7  17        1.47      -12.99     57.91 o 
   5   7  17        0.30      -41.06     76.81 o 
  -6   8  17        0.46      -84.50     56.90 o 
  -5   8  17       10.01       81.33     71.54 o 
  -4   8  17        6.64       -0.80     72.50 o 
  -3   8  17       33.72       56.53     57.40 o 
  -2   8  17        4.03      -71.82     64.63 o 
  -1   8  17       70.68      113.47     69.85 o 
   0   8  17        2.87      -20.10     64.59 o 
   1   8  17        7.32      -85.20     61.46 o 
   2   8  17       15.57     -101.60     67.73 o 
   3   8  17        3.21       -8.16     56.59 o 
  -4   9  17        0.07     -102.66     68.44 o 
  -3   9  17      216.85      213.01    102.02 o 
  -2   9  17       18.65        6.96     95.70 o 
  -1   9  17        0.41      -37.84     69.98 o 
   0   9  17       33.60       33.16     71.63 o 
   1   9  17       48.43       35.83     78.99 o 
 -10   0  18       80.64      172.65    125.66 o 
  -9   0  18      242.70      111.17    109.28 o 
  -8   0  18      145.60       92.88     68.98 o 
  -7   0  18      545.81      635.96    112.78 o 
  -6   0  18        4.59      -49.35     84.98 o 
  -5   0  18     4577.35     3577.94    186.42 o 
  -4   0  18      713.38      530.38    100.02 o 
  -3   0  18     1580.00     1388.23    140.35 o 
  -2   0  18      121.22      125.67     82.15 o 
  -1   0  18     1727.62     1766.13    166.90 o 
   0   0  18       51.87       36.37     55.26 o 
   1   0  18      479.22      524.50     90.85 o 
   2   0  18      854.21      901.05    212.21 o 
   3   0  18      924.15     1126.06     97.23 o 
   4   0  18      167.36      131.35     99.03 o 
   5   0  18      144.56      204.78     76.09 o 
   6   0  18      238.74      211.46    119.06 o 
   7   0  18      111.47      136.23    117.94 o 
   8   0  18       28.57       38.31    117.78 o 
 -10   1  18        8.62       34.74     79.06 o 
  -9   1  18      157.54      115.72     70.12 o 
  -8   1  18       12.45      -19.53     42.48 o 
  -7   1  18        0.81        7.39     56.70 o 
  -6   1  18       79.11       52.57     85.85 o 
  -5   1  18      247.65      187.48    138.85 o 
  -4   1  18       62.93       21.20     50.55 o 
  -3   1  18      115.26      193.54     71.90 o 
  -2   1  18        0.30      -39.75     48.27 o 
  -1   1  18      239.78      164.41     59.82 o 
   0   1  18        0.20      -31.22     42.63 o 
   1   1  18       56.46       80.76     41.15 o 
   2   1  18       94.75       56.61     42.16 o 
   3   1  18       10.35      -32.59     40.81 o 
   4   1  18        1.52      -60.29     40.19 o 
   5   1  18        9.26      -40.43     54.11 o 
   6   1  18        7.21       13.67     77.52 o 
   7   1  18        1.09       43.38     74.97 o 
   8   1  18        1.54      -48.71     84.21 o 
 -10   2  18       35.97       74.33     74.84 o 
  -9   2  18        9.27        8.39     68.62 o 
  -8   2  18       36.69       21.59     45.53 o 
  -7   2  18       33.17       90.24     58.44 o 
  -6   2  18        0.06      -25.41     98.22 o 
  -5   2  18      176.50       81.11     59.06 o 
  -4   2  18       40.02       78.72     78.76 o 
  -3   2  18      814.48      882.36     91.56 o 
  -2   2  18      154.75       89.68     56.51 o 
  -1   2  18      101.40      111.65     45.13 o 
   0   2  18       10.70      -21.75     43.47 o 
   1   2  18       13.35       23.38     49.60 o 
   2   2  18      139.25      125.73     42.57 o 
   3   2  18        5.50       -7.51     42.94 o 
   4   2  18       76.83       69.35     46.29 o 
   5   2  18       51.44       25.89     57.53 o 
   6   2  18       10.45       35.01     68.42 o 
   7   2  18        4.48      -25.99     81.83 o 
 -10   3  18        0.23       -1.18     93.72 o 
  -9   3  18        0.03       65.82     64.74 o 
  -8   3  18        2.12      -11.31     55.10 o 
  -7   3  18        3.27       14.75     46.48 o 
  -6   3  18      148.28      -24.00     91.06 o 
  -5   3  18      142.74       16.38     64.32 o 
  -4   3  18       73.51      -29.24     84.83 o 
  -3   3  18      223.43      156.33     65.11 o 
  -2   3  18       95.47       71.83     60.49 o 
  -1   3  18       84.67       68.99     47.54 o 
   0   3  18      166.25      141.75     43.32 o 
   1   3  18      543.29      478.83     61.46 o 
   2   3  18      359.96      309.12     59.95 o 
   3   3  18       34.25       22.64     45.77 o 
   4   3  18       18.70        3.56     44.47 o 
   5   3  18      270.51      271.30     66.88 o 
   6   3  18       43.50      133.88     76.54 o 
   7   3  18       58.94      -85.62     80.12 o 
  -9   4  18       16.95      -47.62    100.75 o 
  -8   4  18       23.85      -45.80     54.45 o 
  -7   4  18       28.80       27.96     50.70 o 
  -6   4  18       14.38       65.93     52.08 o 
  -5   4  18      123.38       82.43     62.87 o 
  -4   4  18      220.15      238.21     72.10 o 
  -3   4  18        0.02      -21.78    100.59 o 
  -2   4  18      355.13      475.40    108.11 o 
  -1   4  18      152.53       97.76     49.68 o 
   0   4  18      350.92      283.55     57.81 o 
   1   4  18      102.92       68.39     50.66 o 
   2   4  18        0.48      -70.06     46.71 o 
   3   4  18      204.42      204.26     51.08 o 
   4   4  18       68.40      100.03     49.88 o 
   5   4  18      171.04      198.30     95.39 o 
   6   4  18       11.05      -98.62     70.57 o 
   7   4  18       85.68     -105.33    108.01 o 
  -9   5  18       64.35       29.33    106.90 o 
  -8   5  18      136.06       54.67     68.81 o 
  -7   5  18       26.10      -77.88     51.92 o 
  -6   5  18       55.13       28.73     50.58 o 
  -5   5  18      349.68      435.76     78.79 o 
  -4   5  18      298.70      467.08     78.58 o 
  -3   5  18      138.92      141.42     83.18 o 
  -2   5  18       40.04      -63.77     56.37 o 
  -1   5  18      215.70      240.72     56.04 o 
   0   5  18      322.72      281.95     57.28 o 
   1   5  18      687.96      769.96     73.02 o 
   2   5  18       12.53       -8.03     52.50 o 
   3   5  18       42.03      104.02     53.52 o 
   4   5  18      138.08      126.79     59.68 o 
   5   5  18       97.86       -8.23     67.64 o 
   6   5  18       41.75     -112.26    119.20 o 
  -8   6  18       19.26       62.60     67.34 o 
  -7   6  18       69.43       15.31     57.01 o 
  -6   6  18       12.02       -3.99     54.08 o 
  -5   6  18        4.24      -39.98     78.84 o 
  -4   6  18      141.65       89.64     66.10 o 
  -3   6  18       41.27      -20.66     66.19 o 
  -2   6  18        1.45      -35.21     81.28 o 
  -1   6  18       15.51      -23.12     50.41 o 
   0   6  18       35.12       35.23     52.59 o 
   1   6  18      132.89       11.62     83.05 o 
   2   6  18        0.85       37.69     52.47 o 
   3   6  18        1.99      -79.21     52.80 o 
   4   6  18       36.91       -0.18     61.60 o 
   5   6  18       12.39      126.50     86.40 o 
  -7   7  18       24.63       -5.39     59.49 o 
  -6   7  18        4.69       18.42     63.35 o 
  -5   7  18        0.23      -12.87     56.29 o 
  -4   7  18        0.28      -13.05     88.66 o 
  -3   7  18        1.12       -3.97     66.15 o 
  -2   7  18        6.71       34.77     66.63 o 
  -1   7  18        0.27       87.25     71.66 o 
   0   7  18       12.67      -59.90     52.75 o 
   1   7  18       20.49      -17.08     56.38 o 
   2   7  18       17.09       55.26     59.07 o 
   3   7  18        4.00      -67.38     58.58 o 
   4   7  18      158.67      166.24     68.44 o 
  -5   8  18       42.38       47.74     90.63 o 
  -4   8  18       79.33      -49.37     57.06 o 
  -3   8  18       43.58      -41.66     70.10 o 
  -2   8  18       86.33      186.59    111.47 o 
  -1   8  18        2.27       -2.17     73.28 o 
   0   8  18       12.10       46.71     69.24 o 
   1   8  18        1.36      -53.39     88.45 o 
   2   8  18       20.37     -108.69     73.16 o 
 -10   1  19       11.18     -100.93     71.42 o 
  -9   1  19      186.84      300.60    105.65 o 
  -8   1  19       91.97      132.99     51.05 o 
  -7   1  19      285.22      245.90     67.98 o 
  -6   1  19       19.11      -85.79     79.86 o 
  -5   1  19        0.24      -67.78     47.16 o 
  -4   1  19       97.21       80.23     54.68 o 
  -3   1  19      555.77      418.36     70.13 o 
  -2   1  19      156.20      156.44     60.34 o 
  -1   1  19      402.21      566.03     75.44 o 
   0   1  19      345.86      467.83     61.44 o 
   1   1  19        5.11      -56.01     38.17 o 
   2   1  19       49.35       45.18     43.19 o 
   3   1  19        9.21       12.92     42.22 o 
   4   1  19        1.42       -2.00     46.99 o 
   5   1  19       25.10       29.77     56.68 o 
   6   1  19       34.55      -65.50     69.38 o 
   7   1  19        1.10      -30.28     79.95 o 
 -10   2  19        0.26      -82.46     75.43 o 
  -9   2  19       14.18       42.14     73.92 o 
  -8   2  19       34.32      -26.17     53.73 o 
  -7   2  19        3.44      -86.86     57.91 o 
  -6   2  19        1.77      -67.48     54.56 o 
  -5   2  19      310.17      306.07     66.72 o 
  -4   2  19      144.58      180.62    120.00 o 
  -3   2  19      159.66      181.12     62.49 o 
  -2   2  19      446.76      510.21     75.37 o 
  -1   2  19       61.87      -20.34     55.58 o 
   0   2  19       32.96      -48.53     44.72 o 
   1   2  19        0.23      -29.78     44.90 o 
   2   2  19      177.19      170.68     47.75 o 
   3   2  19       80.76       76.49     45.77 o 
   4   2  19      122.24       85.85     48.83 o 
   5   2  19       16.88       30.40     58.16 o 
   6   2  19       80.85       41.70     72.84 o 
   7   2  19        7.18     -111.88    107.76 o 
  -9   3  19        8.08      -30.70     72.80 o 
  -8   3  19        5.67      -41.75     57.31 o 
  -7   3  19        0.02        1.44     54.14 o 
  -6   3  19        0.06      -17.52     64.55 o 
  -5   3  19       58.55       32.23     49.56 o 
  -4   3  19       58.58       72.73     63.66 o 
  -3   3  19       63.25       27.04     63.94 o 
  -2   3  19      118.75      222.40     56.31 o 
  -1   3  19      116.76       57.18     47.09 o 
   0   3  19       10.21      -26.80     44.90 o 
   1   3  19       25.79       30.15     50.60 o 
   2   3  19       18.12       37.17     51.11 o 
   3   3  19        0.82       17.50     47.95 o 
   4   3  19        5.61      -28.97     47.32 o 
   5   3  19        3.98       25.90     60.28 o 
   6   3  19        0.10      -80.64     75.25 o 
   7   3  19        9.48       38.12    164.05 o 
  -9   4  19       14.59      -23.65    101.85 o 
  -8   4  19        5.60      -46.21     54.21 o 
  -7   4  19       33.30       37.46     56.43 o 
  -6   4  19        8.26      -76.97     64.78 o 
  -5   4  19      604.00      720.60     91.57 o 
  -4   4  19      202.00      316.22     78.05 o 
  -3   4  19      117.47      212.04     91.22 o 
  -2   4  19      499.80      603.62     92.57 o 
  -1   4  19        0.60       -5.16     50.22 o 
   0   4  19      127.77       52.21     56.40 o 
   1   4  19       22.71       21.58     53.55 o 
   2   4  19       49.94        6.63     45.63 o 
   3   4  19       32.77      -13.27     65.32 o 
   4   4  19       93.52       64.17     51.20 o 
   5   4  19       96.47       43.61     59.64 o 
   6   4  19       59.78       23.89     77.04 o 
  -8   5  19        0.08       15.38     73.28 o 
  -7   5  19       43.46       20.01     59.81 o 
  -6   5  19        0.35      -63.55     54.96 o 
  -5   5  19       34.04      -24.52     60.48 o 
  -4   5  19       41.42       68.97     62.81 o 
  -3   5  19        4.01      -84.69     59.22 o 
  -2   5  19       92.46      138.26     69.23 o 
  -1   5  19      373.27      341.17     61.38 o 
   0   5  19        3.24      -21.73     50.09 o 
   1   5  19       32.42      -79.71     53.14 o 
   2   5  19       50.01      -12.04     56.94 o 
   3   5  19       45.65       30.40     62.85 o 
   4   5  19        5.87      -13.42     51.89 o 
   5   5  19       33.24       24.77     81.71 o 
  -7   6  19        7.63      -19.35     67.98 o 
  -6   6  19      108.32       76.10     59.40 o 
  -5   6  19        0.13      -74.17     54.18 o 
  -4   6  19       48.78       75.85     72.15 o 
  -3   6  19       66.99       83.09     72.77 o 
  -2   6  19        1.69       59.79     71.50 o 
  -1   6  19       53.50       42.29     69.12 o 
   0   6  19       49.70        4.66     53.26 o 
   1   6  19      171.29      173.29     64.84 o 
   2   6  19        1.30      -21.75     57.29 o 
   3   6  19       24.57        1.63     60.23 o 
   4   6  19        0.32      -41.56     65.35 o 
  -6   7  19        7.79       -8.07     60.60 o 
  -5   7  19        1.24      -40.04     62.44 o 
  -4   7  19        5.52      -30.70     59.62 o 
  -3   7  19        0.06      -91.70     69.83 o 
  -2   7  19        0.73      -89.02     65.13 o 
  -1   7  19        2.86      -31.64    130.23 o 
   0   7  19        4.43      -27.03     55.38 o 
   1   7  19       11.17      -37.38     63.08 o 
   2   7  19       13.43      -24.15     61.19 o 
   3   7  19        0.29       26.55     80.62 o 
  -4   8  19       19.20       24.64     64.44 o 
  -3   8  19        0.02       18.84     75.67 o 
  -2   8  19        3.93        4.10     76.58 o 
  -1   8  19        3.97      -82.05     90.34 o 
   0   8  19        0.86     -100.97     67.31 o 
   1   8  19       37.92        7.09     76.47 o 
 -10   0  20        4.10       54.39    122.51 o 
  -9   0  20      274.92      274.86    115.75 o 
  -8   0  20       24.01       51.95     74.20 o 
  -7   0  20      119.79      133.08    107.22 o 
  -6   0  20      377.28      279.62    107.40 o 
  -5   0  20      219.91      301.98    106.28 o 
  -4   0  20     1552.42     1537.81    137.02 o 
  -3   0  20     1027.11     1110.38    137.75 o 
  -2   0  20     3108.92     2943.91    183.18 o 
  -1   0  20        4.39      -83.40     80.09 o 
   0   0  20      777.57      780.91    128.73 o 
   1   0  20     1152.14     1236.49    101.37 o 
   2   0  20      307.47      275.58    109.37 o 
   3   0  20      140.87      194.29     72.27 o 
   4   0  20      887.56      920.22    107.40 o 
   5   0  20        2.12       42.73     99.01 o 
   6   0  20        3.89      -71.11    111.15 o 
  -9   1  20       36.94      -38.53     94.76 o 
  -8   1  20        7.94       -9.35     56.77 o 
  -7   1  20       80.72       88.34     68.93 o 
  -6   1  20      102.21      213.36     70.29 o 
  -5   1  20       65.05      -63.55     88.37 o 
  -4   1  20      222.99      257.54     68.83 o 
  -3   1  20       19.24       12.88     80.88 o 
  -2   1  20       67.30       10.84     55.16 o 
  -1   1  20       14.45      -38.20     56.52 o 
   0   1  20       26.10      -58.88     44.93 o 
   1   1  20        9.22      -24.15     41.50 o 
   2   1  20      115.69       77.35     46.30 o 
   3   1  20       22.01       18.87     47.05 o 
   4   1  20        0.05      -21.25     49.14 o 
   5   1  20       67.16       24.16     96.81 o 
   6   1  20       28.87       33.42     91.84 o 
  -9   2  20       55.41      110.93     86.33 o 
  -8   2  20        3.24      -31.37     59.08 o 
  -7   2  20       17.80       18.07     67.09 o 
  -6   2  20       63.66       38.55     87.03 o 
  -5   2  20        0.00       -2.02     57.44 o 
  -4   2  20       94.22       81.56     72.45 o 
  -3   2  20      224.03      280.46     66.51 o 
  -2   2  20      223.55      257.27    121.03 o 
  -1   2  20      253.09      248.80     68.11 o 
   0   2  20      397.44      434.64     73.49 o 
   1   2  20        4.99      -68.32     45.55 o 
   2   2  20        0.25       11.09     44.15 o 
   3   2  20       96.83       65.25     50.56 o 
   4   2  20       21.40      -19.70     47.18 o 
   5   2  20       54.93      -45.78     67.44 o 
   6   2  20      115.02       56.53     79.54 o 
  -9   3  20       14.60      -27.01     83.02 o 
  -8   3  20        0.02      -87.58     59.22 o 
  -7   3  20       46.28       55.59     62.64 o 
  -6   3  20      183.69      146.15    108.88 o 
  -5   3  20       17.34      -40.63    141.51 o 
  -4   3  20      273.94      303.93     86.18 o 
  -3   3  20      340.85      284.81    110.71 o 
  -2   3  20        4.19       33.29     65.22 o 
  -1   3  20       68.85      -36.90     61.09 o 
   0   3  20       15.08      -47.69     49.77 o 
   1   3  20        0.08      -75.54     50.36 o 
   2   3  20        0.52      -58.31     54.86 o 
   3   3  20       45.96       86.52     58.20 o 
   4   3  20       99.33      177.72     51.26 o 
   5   3  20       31.79       31.15     65.19 o 
   6   3  20       33.46      -69.24     72.13 o 
  -8   4  20       17.17       32.69     59.21 o 
  -7   4  20        0.04       53.86     64.85 o 
  -6   4  20        6.07      -50.69     71.75 o 
  -5   4  20       17.56       -4.54     70.45 o 
  -4   4  20       13.07      -43.09    121.17 o 
  -3   4  20      203.85      131.06     71.83 o 
  -2   4  20      134.16      188.25     75.03 o 
  -1   4  20      111.90       72.82     54.32 o 
   0   4  20       24.16       -6.15     52.03 o 
   1   4  20      295.22      369.46     57.68 o 
   2   4  20       92.51      107.70     61.15 o 
   3   4  20      167.48      173.15     62.62 o 
   4   4  20        7.21      -29.36     59.80 o 
   5   4  20        3.97       62.84     65.22 o 
  -8   5  20      105.06       48.76     74.45 o 
  -7   5  20       27.03      -35.89     60.11 o 
  -6   5  20       90.44       66.36     58.15 o 
  -5   5  20       42.27      -91.09     72.21 o 
  -4   5  20       66.44       99.46     76.27 o 
  -3   5  20      146.62       67.58     67.22 o 
  -2   5  20      198.45      279.13     84.07 o 
  -1   5  20       34.58       -4.35     76.80 o 
   0   5  20      123.63      139.23     64.21 o 
   1   5  20       23.60       -2.32     53.20 o 
   2   5  20       15.88      -40.71     55.66 o 
   3   5  20        3.11      -31.96     57.12 o 
   4   5  20      116.23       37.04     67.71 o 
   5   5  20       28.27      -43.43     82.89 o 
  -7   6  20        2.92      -26.20     77.30 o 
  -6   6  20       16.40      -20.15     62.06 o 
  -5   6  20       13.83      -14.06     59.40 o 
  -4   6  20       66.24       91.20     71.71 o 
  -3   6  20       60.22       67.75     70.87 o 
  -2   6  20        0.79      -73.91     70.28 o 
  -1   6  20        1.81        0.55     57.71 o 
   0   6  20        9.41       22.54     58.62 o 
   1   6  20       82.24      131.59     62.31 o 
   2   6  20        0.70      -73.59     62.90 o 
   3   6  20       31.78      105.39     69.75 o 
   4   6  20        2.70       34.47     75.68 o 
  -5   7  20        1.27       39.30     61.46 o 
  -4   7  20        0.34      -73.50     60.68 o 
  -3   7  20       28.75      -29.12     74.05 o 
  -2   7  20       18.23      -95.76     68.71 o 
  -1   7  20        3.33      -24.03     79.21 o 
   0   7  20       16.65       49.24     85.27 o 
   1   7  20       23.31      -23.54     58.43 o 
   2   7  20       15.13       21.66     66.64 o 
  -2   8  20        0.29      -78.69     80.42 o 
  -1   8  20       25.27       65.87     84.30 o 
  -9   1  21        5.93      -48.25     87.85 o 
  -8   1  21        1.29      -44.95     60.66 o 
  -7   1  21       12.10      -85.11     65.98 o 
  -6   1  21       14.67       60.30     64.10 o 
  -5   1  21      372.07      350.50     74.59 o 
  -4   1  21      672.00      876.44     92.80 o 
  -3   1  21       34.78      -15.34     61.18 o 
  -2   1  21      278.78      208.69     68.17 o 
  -1   1  21      351.33      233.88     70.23 o 
   0   1  21      198.32       83.84     52.51 o 
   1   1  21       34.53       10.46     54.05 o 
   2   1  21       99.74       68.53     47.44 o 
   3   1  21       63.21      -35.06     47.14 o 
   4   1  21        1.77       31.49     51.34 o 
   5   1  21       19.70       76.74     79.30 o 
   6   1  21        0.23       38.19    111.39 o 
  -9   2  21       14.07        3.86     88.09 o 
  -8   2  21        7.06      -88.05     58.70 o 
  -7   2  21       19.21      -59.17     69.78 o 
  -6   2  21        0.34        0.55     66.29 o 
  -5   2  21        2.41      -64.94     58.55 o 
  -4   2  21        0.63      -88.60     59.07 o 
  -3   2  21        0.32      -85.22     56.82 o 
  -2   2  21       44.57      -34.84     57.49 o 
  -1   2  21       26.40       25.95     78.44 o 
   0   2  21      155.00      270.01     59.97 o 
   1   2  21        2.85      -33.10     52.41 o 
   2   2  21        6.40      -36.25     50.82 o 
   3   2  21       20.04        4.90     50.18 o 
   4   2  21       14.67       33.52     57.73 o 
   5   2  21       20.54       70.76     83.92 o 
  -8   3  21       19.04       45.65     71.63 o 
  -7   3  21        4.57      -15.50     67.14 o 
  -6   3  21        0.05      -47.93     69.88 o 
  -5   3  21        0.18        9.39     74.89 o 
  -4   3  21        6.64      -69.20     70.28 o 
  -3   3  21       10.88      -31.92     66.56 o 
  -2   3  21       48.75       15.24    110.61 o 
  -1   3  21        3.33        1.40     71.51 o 
   0   3  21       94.49      123.17     55.12 o 
   1   3  21       75.39       47.48     54.27 o 
   2   3  21       89.97       21.41     58.78 o 
   3   3  21        1.37      -23.54     57.90 o 
   4   3  21        9.89      -78.63     52.42 o 
   5   3  21       19.52       -5.16    113.13 o 
  -8   4  21        7.26        8.62     77.69 o 
  -7   4  21       28.62       58.10     56.47 o 
  -6   4  21        4.47       23.11     69.24 o 
  -5   4  21       31.00       69.37     89.08 o 
  -4   4  21        1.11      -35.92     78.41 o 
  -3   4  21        6.60      -82.70     65.55 o 
  -2   4  21        0.89      -80.21     68.35 o 
  -1   4  21        1.37      -40.16     56.94 o 
   0   4  21       98.75       88.88     50.76 o 
   1   4  21        9.03       29.96     58.72 o 
   2   4  21      110.68      144.46    101.12 o 
   3   4  21       35.59       65.95     66.00 o 
   4   4  21        0.68     -101.52     67.68 o 
   5   4  21       10.59       27.60     97.12 o 
  -7   5  21       39.06        7.93     66.61 o 
  -6   5  21        7.98       19.91     62.74 o 
  -5   5  21       78.26      186.83     81.21 o 
  -4   5  21      112.55      126.45    154.60 o 
  -3   5  21        1.87     -107.37     71.58 o 
  -2   5  21        6.73       18.31     77.62 o 
  -1   5  21       11.11      -20.56     59.70 o 
   0   5  21       10.90      -40.12     65.09 o 
   1   5  21       46.53       76.40     63.89 o 
   2   5  21      367.42      321.56     61.73 o 
   3   5  21       49.56      -12.45     65.18 o 
   4   5  21        2.81       62.44    100.91 o 
  -6   6  21        2.78      -90.21     60.14 o 
  -5   6  21       45.93       13.86     61.50 o 
  -4   6  21        2.76      -23.40     78.16 o 
  -3   6  21        8.41       16.17     80.86 o 
  -2   6  21        0.92       60.45     72.52 o 
  -1   6  21       20.37      -25.31     59.42 o 
   0   6  21       28.07       72.79     67.71 o 
   1   6  21       16.77       18.56     60.86 o 
   2   6  21       84.39       -9.79     67.10 o 
   3   6  21       40.54        2.27     69.14 o 
  -4   7  21       18.55      -52.59     75.98 o 
  -3   7  21       46.12      -20.79     79.47 o 
  -2   7  21       17.01       13.54    168.70 o 
  -1   7  21        5.02       -8.35     76.66 o 
   0   7  21        2.61      -40.62     63.20 o 
   1   7  21        2.23     -120.20     86.94 o 
  -8   0  22       65.45       95.55    114.31 o 
  -7   0  22       11.91     -115.25     90.18 o 
  -6   0  22       52.96       28.85     78.68 o 
  -5   0  22       24.06       40.99     89.55 o 
  -4   0  22      670.22      402.08    119.09 o 
  -3   0  22       51.49        0.32     88.93 o 
  -2   0  22       99.90       29.01     85.14 o 
  -1   0  22      525.11      555.35    115.45 o 
   0   0  22       91.76       23.18     89.09 o 
   1   0  22      230.15      159.18    104.78 o 
   2   0  22       10.27       74.47     74.42 o 
   3   0  22      107.59       42.36     71.93 o 
   4   0  22      147.06       71.79     80.78 o 
   5   0  22       72.08       -2.37    107.22 o 
  -8   1  22        2.50        7.42     77.78 o 
  -7   1  22        2.44      -58.61     69.38 o 
  -6   1  22       55.37       27.62     67.25 o 
  -5   1  22        0.13      -70.41     62.72 o 
  -4   1  22       47.24      -33.99     91.05 o 
  -3   1  22      239.78      346.24     76.66 o 
  -2   1  22       96.54      139.25     67.03 o 
  -1   1  22       57.33        9.95     98.86 o 
   0   1  22        3.96      -36.71     61.54 o 
   1   1  22       53.61      -44.15     54.24 o 
   2   1  22        0.39      -27.39     47.48 o 
   3   1  22       13.24      -56.85     50.89 o 
   4   1  22       43.19      -71.41     50.55 o 
   5   1  22       74.16       15.76     85.34 o 
  -8   2  22       13.08       25.91     68.42 o 
  -7   2  22        4.84      101.06     77.10 o 
  -6   2  22        0.42      -21.30     64.40 o 
  -5   2  22       44.26       27.36     70.68 o 
  -4   2  22       67.45       15.12     65.35 o 
  -3   2  22        0.08      -27.14     62.17 o 
  -2   2  22        0.16      -10.47     64.72 o 
  -1   2  22       48.01        9.16     64.13 o 
   0   2  22       27.27       -4.07     54.65 o 
   1   2  22       18.33      -69.45     49.68 o 
   2   2  22       94.35      165.56     66.41 o 
   3   2  22       27.57       34.06     54.42 o 
   4   2  22       18.50       36.17     57.75 o 
   5   2  22        0.06      -69.04     79.09 o 
  -8   3  22        2.31      -47.96    117.31 o 
  -7   3  22       26.93       42.88     83.25 o 
  -6   3  22       48.12      -62.65     72.32 o 
  -5   3  22        0.18       -7.23     82.93 o 
  -4   3  22      195.18      282.14     83.19 o 
  -3   3  22        0.04       -4.28     68.16 o 
  -2   3  22      113.87      144.00     69.81 o 
  -1   3  22        0.94     -102.63     71.19 o 
   0   3  22      420.59      432.03     82.87 o 
   1   3  22       12.58      -33.78     58.70 o 
   2   3  22        0.44      -44.53     61.56 o 
   3   3  22       13.16      -92.33     75.05 o 
   4   3  22        5.67       15.51     57.08 o 
  -7   4  22       42.92      -43.83     79.49 o 
  -6   4  22        1.56      -90.92    114.94 o 
  -5   4  22       48.65      124.09     68.83 o 
  -4   4  22       40.36       65.11     64.34 o 
  -3   4  22        1.05      -41.78     54.60 o 
  -2   4  22        3.60      -25.73     58.50 o 
  -1   4  22        0.00      -84.09     72.05 o 
   0   4  22       30.50        2.64     93.70 o 
   1   4  22       70.70       19.87     70.20 o 
   2   4  22       34.97       -7.42     61.42 o 
   3   4  22        4.28      -94.77     63.18 o 
   4   4  22       20.37       63.21    101.30 o 
  -6   5  22        6.53      -91.67     61.11 o 
  -5   5  22      108.54       62.13     81.75 o 
  -4   5  22       26.65       56.34    228.54 o 
  -3   5  22        1.67        0.58     76.92 o 
  -2   5  22        2.32      -66.51     69.74 o 
  -1   5  22        6.02        9.12     78.12 o 
   0   5  22      122.60       76.64     60.26 o 
   1   5  22       72.71       92.88     58.61 o 
   2   5  22       13.65      -65.64     78.47 o 
   3   5  22      132.68       45.45     68.59 o 
  -5   6  22       14.44      -71.92     90.98 o 
  -4   6  22        1.97      -31.15     80.78 o 
  -3   6  22        8.51      -29.27     86.27 o 
  -2   6  22        6.13     -127.83     85.22 o 
  -1   6  22        2.21      -10.94    106.50 o 
   0   6  22        6.84      -78.99     62.77 o 
   1   6  22        1.38       52.08     69.05 o 
  -8   1  23      135.61      160.84     82.78 o 
  -7   1  23        1.78     -110.89     73.93 o 
  -6   1  23       18.55      -50.64     67.58 o 
  -5   1  23        1.16       -4.31     66.39 o 
  -4   1  23        1.53       11.66     81.20 o 
  -3   1  23      141.53       66.46     65.11 o 
  -2   1  23       11.54      134.53     66.18 o 
  -1   1  23      168.15      149.71    214.05 o 
   0   1  23       18.80      -67.00     84.11 o 
   1   1  23      272.81      234.91     65.83 o 
   2   1  23        3.52        0.53     53.40 o 
   3   1  23        3.51      -76.92     51.28 o 
   4   1  23       25.89       31.01     58.45 o 
  -7   2  23       24.47      124.71     82.30 o 
  -6   2  23        4.09      -70.07     69.28 o 
  -5   2  23        3.23       71.17     72.28 o 
  -4   2  23       19.00      -60.12     65.94 o 
  -3   2  23      198.07      178.63     78.19 o 
  -2   2  23        2.42      -18.77     74.73 o 
  -1   2  23      228.34      216.87     75.12 o 
   0   2  23       22.20       -9.79     68.89 o 
   1   2  23       22.87      -13.93     58.75 o 
   2   2  23       51.66       45.87     62.95 o 
   3   2  23        1.50        7.63     52.99 o 
   4   2  23       28.52       55.61     58.89 o 
  -7   3  23        1.61      -27.04     84.80 o 
  -6   3  23       52.65       -1.72    131.73 o 
  -5   3  23        0.44      -64.32     72.36 o 
  -4   3  23        8.26      -94.19    125.34 o 
  -3   3  23       44.86      -26.62     71.83 o 
  -2   3  23       16.90      -12.83     76.68 o 
  -1   3  23       13.66       29.25     73.89 o 
   0   3  23       14.50      -69.59     76.09 o 
   1   3  23       74.17      154.90     68.72 o 
   2   3  23        8.77      -54.82     59.69 o 
   3   3  23       45.12      -54.28    131.38 o 
  -6   4  23       60.63      102.52    108.31 o 
  -5   4  23       19.75      112.74     89.35 o 
  -4   4  23       26.77       -4.65     82.72 o 
  -3   4  23       67.23      -71.12     85.51 o 
  -2   4  23       48.04      198.64     91.29 o 
  -1   4  23       76.25       69.03     81.11 o 
   0   4  23       35.45       31.47     73.75 o 
   1   4  23        6.20      -46.31     62.93 o 
   2   4  23        5.31       -1.78     65.34 o 
   3   4  23       15.92      -28.15     65.11 o 
  -5   5  23        0.19      -81.93    119.43 o 
  -4   5  23        1.89     -120.13    161.68 o 
  -3   5  23        7.37      -64.16     88.87 o 
  -2   5  23       22.34       56.88     86.55 o 
  -1   5  23       16.63      -52.25     65.66 o 
   0   5  23        3.41      -81.75     54.50 o 
   1   5  23        1.77       -2.15     74.27 o 
  -2   6  23       46.56     -126.65     84.43 o 
  -7   0  24        0.01        1.58    100.90 o 
  -6   0  24       17.78     -124.40     82.93 o 
  -5   0  24      131.11      209.08     99.65 o 
  -4   0  24       25.19     -102.33     80.25 o 
  -3   0  24        0.02      -58.81     89.24 o 
  -2   0  24       99.42      -43.20     98.70 o 
  -1   0  24      123.59       27.44     99.18 o 
   0   0  24      272.70       47.62    114.17 o 
   1   0  24        6.66     -151.12    100.75 o 
   2   0  24      141.72       36.31     73.32 o 
   3   0  24      177.40       25.60     81.59 o 
  -7   1  24        6.53      -66.46     86.27 o 
  -6   1  24       13.57      -74.93     70.30 o 
  -5   1  24       20.21       89.36    118.33 o 
  -4   1  24        1.40      -46.02     65.81 o 
  -3   1  24       31.23      -56.58     70.72 o 
  -2   1  24        2.93      -85.82     65.05 o 
  -1   1  24      109.28       86.93     78.50 o 
   0   1  24       16.07      -32.86    134.41 o 
   1   1  24       88.13       20.80     63.26 o 
   2   1  24        8.57      -49.59     72.71 o 
   3   1  24        5.39       -6.66     58.66 o 
  -6   2  24        4.11       55.09     78.37 o 
  -5   2  24       11.42       55.59     73.70 o 
  -4   2  24       48.01      -31.50     67.34 o 
  -3   2  24       43.53      -15.38     69.03 o 
  -2   2  24       20.51      -67.77     69.34 o 
  -1   2  24        9.37       -3.00     71.51 o 
   0   2  24        0.65     -112.87     75.25 o 
   1   2  24        7.97      -27.69     69.66 o 
   2   2  24       36.02      -24.03     70.37 o 
   3   2  24        4.64      -98.80     67.69 o 
  -6   3  24       36.30      135.01     87.07 o 
  -5   3  24        5.56      -11.13    109.73 o 
  -4   3  24        0.12      -30.42     79.41 o 
  -3   3  24       25.83      155.69    109.66 o 
  -2   3  24       51.53      -35.63    113.76 o 
  -1   3  24        6.59     -108.28    135.43 o 
   0   3  24        2.56      -39.59     74.69 o 
   1   3  24      160.94      156.43     69.45 o 
   2   3  24        0.06       88.19     71.40 o 
  -5   4  24       10.31      -37.73     98.42 o 
  -4   4  24        0.75      -73.76     89.51 o 
  -3   4  24        3.68      -30.71     87.36 o 
  -2   4  24       18.38       17.95     79.28 o 
  -1   4  24        2.29       -2.52     77.46 o 
   0   4  24       34.04       -0.64     74.63 o 
   1   4  24        0.66       -1.25     68.39 o 
  -2   5  24       19.55       67.24     73.24 o 
  -1   5  24       34.86       30.42     91.51 o 
  -5   1  25       13.86      -42.69     68.73 o 
  -4   1  25       40.09       56.00     76.85 o 
  -3   1  25       38.18       12.01     69.78 o 
  -2   1  25        2.63       73.84     83.72 o 
  -1   1  25        3.20        7.42     80.15 o 
   0   1  25       48.97       -0.67     80.89 o 
   1   1  25       63.62       13.94     77.93 o 
   2   1  25        1.21      -16.61     66.05 o 
  -5   2  25        1.43     -118.18     78.79 o 
  -4   2  25        1.20      -94.93     69.35 o 
  -3   2  25        4.26      -36.32     70.64 o 
  -2   2  25      101.42        4.46     83.02 o 
  -1   2  25        2.25     -110.27     73.51 o 
   0   2  25       86.48        8.17     77.66 o 
   1   2  25       29.61       23.14     71.31 o 
  -4   3  25       17.53       -9.84     80.32 o 
  -3   3  25       12.55       33.56    216.95 o 
  -2   3  25        0.81     -109.50     73.00 o 
  -1   3  25        0.52      -21.52     93.65 o 
   0   3  25       25.80      -98.22    107.69 o 
  -4   0  26        0.81      -65.75     91.45 o 
  -3   0  26        0.60      -31.53     99.17 o 
  -2   0  26        0.01       -5.52    105.00 o 
  -1   0  26        7.25      -69.06     98.23 o 
   0   0  26       64.30      149.94    115.41 o 
  -3   1  26        0.20      -78.55     74.64 o 
  -2   1  26        0.23       14.14     95.94 o 
  -1   1  26        3.12       -5.64     82.28 o 
  -2   2  26       12.96        8.56     85.22 o 
                                                 
